# Supplementary material for: Construction and validation of an early warning model for predicting the acute kidney injury in elderly patients with sepsis
Source: Aging Clin Exp Res. 2022 Sep 2;34(12):2993–3004. doi: 10.1007/s40520-022-02236-3 (PMC9719454; doi:10.1007/s40520-022-02236-3)
Supplement: Supplementary file 1 — Supplementary file1 (XLSX 186 KB) [file 40520_2022_2236_MOESM1_ESM.xlsx]

## Sheet: 脓毒列线图老年人MAKE30-7R111
Group	Gender	Age	T	RR	HR	MAP	PTA	TT	INR	FDP	D_D	FIB	APTT	PT	AGR	Globulin	Albumin	Bilirubin	Uinary_glucose	UA	Cystain_C	BUN	Cr	TC	PCT	Monocyte	NEUT	Lymphocyte	WBC	PLT	Death	RRT	PRD	MAKE30	Vancomycin	Piperacillin-tazobactam	Meropenem	NSAIDs
1	1	88	36.5	20	96	104.667	17.3	15.2	3.61	3.1	0.8	6.73	90.6	36	1.1	23.5	26.2	15.9	7.73	367	1.92	19.72	169	1.59	1.85	0.12	98.1	0.02	8.28	45	1	0	0	1	0	1	0	0
1	1	66	36	22	81	106.333	43.1	1.22	1.46	23	6.1	3.4	55.8	17.6	1.2	20.4	45	41.1	6.76	765	5.82	66.75	1209	5.28	13.13	0.41	89	0.03	4.04	140	1	1	0	1	0	0	1	0
1	0	71	36.5	18	70	101	45	1.1	1.76	23.62	10.32	1.51	58.8	20.4	1.2	21.9	45	43.1	17.79	404	1.92	21.61	166	3.24	1.77	0.04	98.8	0.06	8.14	30	1	0	0	1	0	1	0	0
1	1	77	36	13	72	104	63	1.03	1.37	11.16	5.08	2.03	37	16.8	1.3	19.1	15.9	5.9	11.94	300	1.13	16.38	55	1.99	1.83	0.45	97.3	0.06	18.87	128	1	0	0	1	0	0	1	0
0	1	65	36.5	17	68	105	72	1.04	1.23	56.3	20.2	2.33	44.6	15.6	2.7	10.7	28.7	7.5	8.85	324	1.06	4.49	63	1.88	0.17	0.1	88.3	0.07	2.25	117	0	0	0	0	0	0	0	0
1	1	67	36.5	23	64	93	78.2	15.3	1.01	25.81	7.68	9.18	33.9	1.01	1	21.6	22.6	47.1	4.79	239	2.3	14.72	131	2.21	47.23	0.01	69.8	0.08	0.3	44	1	1	0	1	0	1	0	0
1	0	69	36.3	27	71	56.6667	22	1.86	3.53	74.97	81.75	0.35	63.5	2.68	1.6	20.1	32.8	15.5	14.96	1297	2.14	21.41	179	2.56	93.39	0.14	63.4	0.08	0.6	8	1	0	0	1	1	1	0	0
1	1	74	36.7	17	90	91	86	1.01	1.1	19.36	7.69	5.82	40.2	14.1	1.8	15.3	27.3	11.6	6.57	469	2.08	25.59	257	1.77	6.3	0.11	98.7	0.08	16.32	35	1	0	0	1	1	0	0	1
1	1	75	37.3	22	113	62.6667	40.2	16.5	1.76	9.5	3.6	5.47	51.4	20.4	1	33.1	31.6	87.3	4.96	272	0.99	7.76	120	1.18	100	0.42	90.6	0.09	5.67	10	1	0	0	1	0	1	0	0
0	1	83	37	20	92	103	48.9	0.87	1.35	24.6	7.9	6.4	50.7	16.5	2.1	20.4	45	13.4	13.03	243	1.1	10.41	104	1.18	100	0.86	85.4	0.1	6.53	17	0	0	0	0	0	1	0	1
1	1	70	36.8	22	98	83.6667	48	2.01	1.62	14.02	6.35	0.99	64.6	19.5	0.9	20.4	23.2	121.9	6.46	1001	6.55	46.3	753	3.23	2.91	0.2	96.3	0.11	8.13	10	1	1	0	1	0	0	1	0
1	1	74	36.2	24	89	56.6667	55	17.4	1.49	57.79	17.87	4	43.5	18.2	1.3	21.8	45	52	16.59	965	3.97	44.95	393	2.7	31.07	0.14	93.3	0.12	4	80	1	0	0	1	1	0	0	1
0	1	84	37.2	16	77	80.6667	81	16.5	1.19	12.67	5.05	6.83	39.5	14.9	1.33	23.5	24.5	17	6.69	111	1.4	6.27	67	2.97	6.5	0.14	97	0.12	8.9	141	0	0	0	0	0	0	0	0
1	1	66	38	27	132	106.667	62	0.86	1.38	26.34	9.27	7.87	40	16.9	1.7	17.3	45	144.8	11.26	420	1.42	11.98	91	1.63	68.36	0.41	97.7	0.12	23.95	69	0	1	0	1	0	0	1	0
0	1	65	37	16	106	99.3333	87	17.2	1.09	5.16	2.28	11.04	43.7	14.2	1.8	17.9	45	18.7	21.24	408	0.7	6.84	49	3.22	22.08	0.17	92.9	0.13	4.32	99	0	0	0	0	0	0	0	0
0	0	82	36.6	36	117	96.6667	105.7	0.97	0.94	21.41	6.89	2.89	27.8	10.7	1.3	16.9	22.4	21.6	15.84	350	1.07	9.46	62	1.08	7.17	0.28	93.3	0.14	6.72	103	0	0	0	0	0	0	0	0
0	1	74	36	12	112	55.6667	65	4.32	1.31	45.89	9.88	5.7	108.8	1.24	0.9	24.7	22.7	20	10.25	107	1.16	6.44	42	1.65	5.3	0.05	96.2	0.14	10.12	180	0	0	0	0	0	0	0	0
1	1	81	38.3	28	103	56.6667	42.7	1.08	1.68	165.9	56.4	4.6	58.6	19.6	0.98	26.7	26.1	5.8	8.12	729.8	4.59	43.87	478	3.01	3.33	0.49	95.4	0.14	14.06	88	1	1	0	1	1	0	0	1
0	1	67	37.3	21	99	64.6667	57.7	14.9	1.23	3.8	1.1	4.29	42.9	15.3	3.6	10.7	38.2	13.1	7.55	121	1.12	6.09	49	3.06	37.56	0.04	45.9	0.15	0.36	120	0	0	0	0	0	0	0	0
0	1	73	38.3	30	135	70.6667	47	16.1	1.71	23	7.8	2.72	50.1	19.9	1.9	20.4	22.1	16.8	6.18	164	1.04	8.95	98	1.79	36.13	0.07	90.2	0.15	2.23	137	0	0	0	0	0	0	1	1
1	1	65	36.8	20	92	98.6667	66	0.91	1.32	22	5.69	5.82	33.7	15.8	1	26.3	15.66	20.7	9.97	257	6.21	36.27	478	1.78	100	0.43	86.8	0.15	6.19	67	1	0	0	1	1	0	0	1
1	1	69	37.8	25	106	99.3333	54	14.2	1.34	20.3	6.5	5.27	40.7	16.4	1.4	19.7	28.2	54.4	11.12	290	1.3	18.1	75	2.03	24.41	0.2	96.4	0.15	10.48	11	1	0	0	1	0	0	1	0
0	1	67	36.9	18	96	99	78	15.3	1.01	25.81	7.68	9.18	33.9	1.01	0.9	23.2	21.3	16.6	7.28	272	0.59	9.04	80	1.24	29.47	0.27	95.4	0.16	9.3	61	0	0	0	0	0	0	1	0
0	1	72	38.9	19	94	65	18	17.3	4.14	12.61	3.72	5.68	79.3	40.3	1.2	23	28.4	15.7	13.25	281	1.42	18.54	87	2.98	3.29	0.31	95.4	0.16	10.38	184	0	0	0	0	0	0	1	0
1	1	73	36.3	20	81	102	88	49.4	1.07	3.92	1.21	4.63	49.4	1.06	1.1	35.3	45	70.1	6.15	351	1.77	25.09	57	3.46	0.18	0.5	94.5	0.16	11.95	188	1	1	0	1	0	0	1	0
1	1	77	36	15	95	55.6667	79	14.9	1.13	3.99	2.29	4.79	34.3	14.3	0.7	24.4	33.5	22	8.46	191	1.08	11.13	61	3.41	73.69	0.07	88.5	0.17	2.19	234	0	0	1	1	0	0	1	0
0	1	79	35.8	22	72	91.6667	80	0.83	1.61	23.07	7.04	7.41	50.6	18.9	1.23	27.4	33.8	32.2	4.87	278	3.2	14.13	233	2.26	73.26	0.08	93.5	0.17	4.9	287	0	0	0	0	1	0	0	0
0	1	80	37	25	120	98.6667	25.5	15.9	2.38	7.4	3.1	2.57	64.4	25.9	2	8.7	11.5	10	11.42	122	0.56	9.12	27	1.24	15.29	0.14	94.6	0.17	5.72	75	0	0	0	0	0	0	0	0
1	0	65	36.6	20	86	98.6667	68	0.87	1.28	2.29	2.22	4.75	32.4	15.8	1	24.3	15.5	35	4.42	217	1.56	14.17	70	3.45	15.23	0.11	95	0.17	5.99	8	1	0	0	1	0	0	1	0
0	0	70	36.8	22	81	109.667	75	0.95	1.19	70.8	33	3.77	34.8	15.1	1.7	15.1	25.9	35.4	7.44	387	1.56	16.8	71	2.09	14.68	0.12	94.5	0.18	5.86	40	0	0	0	0	0	0	0	0
1	1	85	36.8	12	61	90	44	16.2	1.8	4.03	2.91	2.14	50	20.6	1.1	23.3	15.43	29.6	5.84	420	2.79	26.27	163	4.15	3.34	0.11	95.2	0.18	6.31	52	1	0	0	1	0	1	0	0
0	1	67	36	19	92	118	67	0.88	1.28	11.16	2.93	4.2	44.6	1.21	1	24.7	25.3	48.2	8.04	351	1.44	7.81	90	1.64	5.79	0.23	93.8	0.18	6.79	205	0	0	0	0	0	0	1	0
1	1	66	37.5	18	78	88.6667	69	15.5	1.26	2.82	1.09	8.75	54.6	15.6	1.4	28.5	38.9	26.7	7.55	355	2.57	21.48	352	3.73	17.13	0.02	6.5	0.19	0.23	127	0	1	0	1	1	0	0	1
0	1	80	35.7	12	94	107.667	45.5	1.04	1.64	26.42	8.28	1.93	52.6	18.1	0.8	14.9	12.2	8.3	5.27	223	0.64	7.31	51	1.08	79.86	0.07	83.4	0.19	1.58	112	0	0	0	0	0	0	0	0
1	0	86	35.9	30	112	90.3333	21.6	14.9	2.02	8.9	4.7	1.92	54.8	22.5	1	12.7	12.8	7.2	14.27	398	1.42	11.15	132	1.24	3.84	0.11	84.1	0.19	1.9	65	1	0	0	1	0	1	0	0
1	1	68	37.8	26	133	102	50	15.9	1.61	6.96	3.27	4.04	42.3	19.1	1.4	18.6	45	30.9	11.52	273	0.22	12.35	114	1.24	7.61	0.11	91	0.19	3.89	43	1	1	0	1	0	1	0	0
0	0	82	36.4	17	72	89.6667	59.5	15.8	1.25	11.8	4.5	3.16	46.7	15.5	1.3	25.6	50	24.4	5.26	348	1.53	7.35	55	3.42	6.66	0.23	92.1	0.19	5.45	120	0	0	0	0	0	0	0	0
0	1	82	38	25	101	133	104	16.7	1.11	7.48	2.3	2.88	35.6	14.2	0.9	39.1	34.4	24.2	11.09	527	3.37	14.08	126	4.02	1.11	0.49	90.6	0.19	7.43	51	0	0	0	0	0	1	0	0
1	1	66	36	21	122	103.667	113	0.9	0.98	4.42	1.12	6.04	26.9	0.98	1.3	14.1	18.8	36	9.83	270	1.74	18.25	134	1.3	100	0.09	77.2	0.2	1.33	104	1	1	0	1	0	1	0	0
1	1	83	36.2	20	102	105.333	49	77.4	1.64	39.88	10.33	4.99	77.4	19.6	1.7	17.5	29.4	26.7	2.88	346	2.55	12.54	188	4.1	100	0.01	83.7	0.2	1.35	143	1	1	0	1	1	1	0	1
1	1	80	35.8	23	123	103.667	30.8	18.3	2.18	26	13.4	2.78	52.6	23.7	0.7	37.1	26	57.9	3.94	321	1.54	10.73	137	1.36	8.91	0.19	88.6	0.2	3.45	73	1	1	0	1	0	1	0	0
0	0	71	38.6	22	88	109.667	41.3	17	1.51	4.4	1.7	2.62	52.3	18	1.7	25.1	45	14.7	10.14	367	2.44	9.72	99	4.23	0.1	0.13	90.3	0.2	3.46	22	0	0	0	0	0	0	1	1
0	1	83	36.6	20	109	66.3333	42	46.6	1.96	1.6	0.3	4.29	46.6	21.2	1.1	22.4	45	17	6.94	354	2.36	28.18	206	2.79	19.7	0.37	94.8	0.2	11.29	34	0	0	0	0	1	0	0	0
0	1	67	37.1	19	82	85.6667	54	1.01	1.28	9.6	3.9	4.57	37.8	15.7	1.3	32.4	28.1	8.8	6.84	189	0.65	5.4	49	2.93	0.22	0.09	95.2	0.21	6.47	99	0	0	0	0	0	0	0	0
0	1	69	37	21	105	65	62	1.75	1.37	6.71	1.91	4.01	82.5	17	1.1	25	45	77.3	6.56	180	2.58	20.66	86	1.96	2.82	0.42	92.5	0.21	8.9	78	0	0	0	0	0	0	1	0
0	1	73	37.5	28	103	54.6667	40.8	1.09	1.3	14.36	7.84	1.63	57.4	15.9	0.9	26.6	24.5	27.7	6.28	300	1.35	5.46	107	1.94	0.2	0.13	93.3	0.22	5.37	154	0	0	0	0	0	1	0	1
0	1	82	37	21	88	78	89	18.9	1.08	2.3	0.88	2.9	35.3	14	1.1	31.7	35.1	17.9	18.49	347	1.09	10.54	66	2.88	0.79	0.32	94.3	0.22	9.73	210	0	0	0	0	0	0	0	0
1	0	73	37.8	21	94	86	50.4	14.4	1.38	16.3	5.5	5.47	41.7	16.7	1.1	18.9	21.6	69.6	3.14	105	0.99	8.54	57	2.25	39.83	0.01	84.5	0.23	1.61	106	1	0	0	1	0	0	1	0
1	1	76	36	22	77	106	55	23	1.5	16.89	6.36	3.81	68.2	17.9	1.8	14.4	26.1	41.7	20.56	403	1.73	14.98	126	2.31	3.95	0.13	93.7	0.23	5.87	97	1	0	0	1	0	1	0	0
1	1	69	36.7	20	100	102	93.7	17.7	1.11	22.69	15.87	2.31	34.5	1.11	0.9	26.7	22.9	5.8	8.54	512	2.63	19.72	114	1.96	2.99	0.41	90.1	0.23	6.61	143	1	1	0	1	0	1	0	0
1	0	76	38.1	18	107	89.6667	72	1.08	1.23	151.07	41.67	3.13	45.3	1.18	1.4	32.5	29.6	20.4	7.37	120	1.56	8.22	40	3.47	1.81	0.19	95.5	0.23	9.43	51	1	1	0	1	0	0	0	0
0	1	76	36.3	15	104	132.333	84	16.8	1.12	55.6	20.83	4.47	33.7	14.4	1.8	31.7	6.3	21	16.25	270	1.02	5.09	76	2.57	0.2	0.08	96.7	0.23	10.61	125	0	0	0	0	0	0	1	0
0	1	65	36.4	16	93	91.6667	83	15.1	1.12	30.97	8.66	3.92	32.2	1.09	1.1	28.7	32	161.4	6.14	146	1.89	8.21	49	2.28	2.56	0.53	96.4	0.23	21.02	152	0	0	0	0	0	0	0	0
1	1	76	37.3	23	107	93	72.8	0.99	1.14	6.7	3.1	3.88	34.3	14.4	1.3	21.6	45	17.9	6.21	266	1.25	11.92	47	2.46	1.82	0.47	89.7	0.24	6.95	104	1	1	0	1	0	0	0	0
0	1	77	38.1	20	84	92.3333	31	0.94	2.47	5.19	2.1	3.1	58.7	26.8	1.5	20.7	31.1	131.8	2.08	579	1.17	12.18	95	2.05	0.8	0.06	86.4	0.25	2.27	22	0	0	0	0	0	0	1	1
1	0	73	38.7	19	98	90	76	1.18	1.18	17.4	6.7	2.82	40.7	15.1	1.3	22.2	28.6	19.6	7.03	460	2.03	15.85	130	2.85	1.43	0.23	80.7	0.25	2.54	37	1	0	0	1	0	1	0	0
1	1	65	39.6	22	96	61	59	0.96	1.43	8.05	2.58	2.7	62.1	17.4	1.3	23.8	31.7	10.4	5.97	305	4.07	19.64	428	4.02	9.13	0.37	88	0.25	5.31	48	0	1	0	1	1	0	0	1
1	0	77	36.5	18	60	93	47.2	1.05	1.38	8.1	2.9	2.96	48.2	16.8	1.1	35.6	37.5	15.2	5.05	645	4.26	29.82	390	2.39	5.17	0.24	91.3	0.25	5.88	45	1	0	0	1	1	0	0	1
0	0	67	36.2	23	83	57.3333	62	50.6	1.39	26.09	7.09	6.97	50.6	1.3	0.9	25.2	23.3	18.4	6.99	530	2.06	14.69	141	1.18	17.94	0.21	93.9	0.25	7.85	46	0	0	0	0	1	1	0	0
0	0	66	36	29	85	66.3333	72	0.95	1.24	14.12	5.44	5.35	35.6	15.5	1.8	0.55	33.9	40	13.49	278	1.23	9.78	102	2.57	2.97	0.12	95.4	0.25	8.29	125	0	0	0	0	0	0	0	1
1	0	69	36	21	65	62.6667	54.6	2.96	1.28	14.8	5.7	9.94	68.9	15.7	0.8	29.8	13.78	22.5	5	452	4.42	40.23	179	3.09	39.45	0.55	95.2	0.25	16.65	29	0	1	0	1	1	1	0	1
1	1	69	37	30	112	106	50.5	0.93	1.37	104.34	22.11	5.01	36.5	16.6	1.1	27.7	29.1	14.7	9.63	108	0.76	5.5	180	2.09	1.1	0.41	96.4	0.25	19.31	212	1	0	0	1	1	1	0	1
1	0	67	36.4	18	74	89	59.8	15.1	1.2	12.6	4.6	5.47	33.4	15	1.1	20.8	22.5	9.8	12.69	716	1.33	31.25	195	1.56	6.51	0.94	94.4	0.25	22.34	33	1	0	0	1	1	0	0	1
0	0	74	37	27	97	68	83	45.7	1.11	15.08	4.31	5.91	45.7	1.09	1.4	15.6	23.3	10.3	6.16	106	0.91	7.28	56	1.4	3.55	0.11	92.1	0.26	4.83	56	0	0	0	0	0	0	0	0
1	1	69	37.3	23	109	61.6667	48.1	18.4	1.43	5.7	2	4.02	50.5	17.1	1.2	19.7	45	229.6	10.34	572	4.08	44.72	594	1.24	25.56	0.42	86.9	0.26	5.2	45	0	1	0	1	0	0	1	1
1	1	69	36.3	20	58	99.6667	67	38.5	1.29	18.02	5.31	5.96	38.5	16.3	0.8	32.3	50	19.2	4.45	347	1.76	15.37	104	4.07	24.9	0.23	90.7	0.26	5.25	23	1	0	0	1	0	0	0	0
0	1	66	37.3	20	118	95	77.6	14.1	1.14	14.41	3.53	10.05	32.2	12.8	1.2	27.4	31.8	16.4	14.51	226	0.78	6.51	59	3.62	6.96	0.2	92.7	0.26	6.39	180	0	0	0	0	0	0	0	0
0	0	65	37.2	22	126	118	88	13.4	1.08	24.39	3.39	3.68	25.7	14.1	1.1	21.8	24.3	29.5	7.18	80	1.24	7.72	19	2.11	2.42	0.3	94.2	0.26	10.55	113	0	0	0	0	0	0	0	0
0	1	88	36.4	18	70	76.3333	14	1.16	5.45	21.38	7.13	7.57	60.1	3.76	1.1	23.1	14.29	19	6.62	302	2.51	13.23	136	1.84	0.75	0.86	89.5	0.26	11.4	216	0	0	0	0	1	1	0	0
0	1	65	36.3	19	100	81.6667	73	0.87	1.23	45.43	16.74	5.07	41.3	15.4	1.1	17.9	19.6	17.9	17.82	182	0.9	9.39	33	1.24	0.06	0.37	94.6	0.26	11.86	212	0	0	0	0	0	0	0	0
1	0	76	36.4	16	68	61	72	15.9	1.24	19.1	7	5.95	50.6	15.5	1.3	22.9	45	17.6	4.74	645	3.98	49.93	1067	2.8	5.77	0.39	96.3	0.26	18.76	182	1	1	0	1	0	0	1	0
0	1	73	36.3	20	168	83.6667	56	1.1	1.51	26.45	6.77	6.34	43.3	17.5	1	26.6	25.5	95.4	6.27	256	1.92	13.08	128	1.97	37.37	0.15	40	0.27	0.7	103	0	0	0	0	0	1	0	0
1	1	72	37.2	32	99	109	81	17.5	1.13	14.22	4.52	2.39	33.2	14.8	2.6	13.8	45	36.9	9.78	232	0.97	12.02	84	3.55	0.34	0.1	88.9	0.27	3.32	2	1	1	0	1	0	0	1	0
1	1	87	37.4	21	108	99.3333	31.3	15.4	1.25	17.7	7.6	2.41	32	15.5	1.7	22.7	13	6	8.37	196	1.09	6.48	73	1.27	100	0.06	90.2	0.27	3.44	203	1	0	0	1	0	0	1	0
1	0	74	36.5	19	70	78.3333	33	0.94	1.94	6.67	1.82	2.77	40.7	1.62	1	23.4	45	65.2	7.75	176	1.05	4.38	59	2.57	10.79	0.19	91.5	0.27	5.48	27	1	0	0	1	0	0	1	0
0	0	77	36.2	21	93	136.667	70	0.98	1.26	50.21	15.79	5.99	49.9	15.5	1.5	20.5	30.1	10.9	5.58	192	1.24	5.41	54	3.54	42.87	0.06	93.8	0.27	7.18	152	0	0	0	0	0	0	0	0
0	0	83	36.3	19	76	112.333	58.9	16.2	1.21	9.8	3.4	4.77	33.6	15.1	1.3	29.4	38.1	41.2	11.28	256	1.12	7.31	76	4.83	12.65	0.33	92.7	0.27	8.17	178	0	0	0	0	0	0	1	0
0	0	72	36.9	21	71	118	108	1.13	1.15	29.99	11.26	7.56	34.3	14.5	1.9	24.82	30.37	15.5	8.58	218.81	1.88	16.93	101.3	4.55	0.85	0.73	93.2	0.27	14.99	132	0	0	0	0	0	0	0	1
1	1	84	38.3	30	103	90.3333	28	16.1	2.56	460.8	195.3	3.69	74.4	27.4	1.1	26.2	28.8	25.7	4.2	298	1.89	18.7	195	2.09	100	0.19	97	0.27	15.61	28	0	1	0	1	1	0	0	1
0	0	69	36	19	84	104.667	51	0.93	1.56	110.33	29.77	4.09	45.2	18.9	1	28.4	27.8	18	13.4	242	0.65	4.92	60	4.57	24.41	0.8	95	0.27	22.24	74	0	0	0	0	0	0	0	0
0	1	71	36.9	21	87	88.3333	25	0.87	1.51	8.85	3.31	3.67	38	17.9	1.3	21	27	39.6	14.06	116	0.83	7.05	50	1.22	1.47	0.18	94.4	0.28	8.51	73	0	0	0	0	0	0	0	0
0	0	78	36.3	25	113	103.333	104	0.9	1.18	22.86	5.33	8.69	28.9	1.16	1	31.2	30.3	12.1	6.95	234	1.2	7.46	38	4.2	34.55	0.08	96.3	0.28	9.9	203	0	0	0	0	0	0	0	0
0	0	77	37.2	25	116	54.6667	61	0.87	1.37	49.72	19.49	4.78	38	17	1.2	19.8	23.8	162.8	8.24	167	0.88	4.46	50	2.18	0.07	0.56	93	0.28	12.37	36	0	0	0	0	0	0	0	0
1	1	81	36.6	20	125	56.6667	70	0.87	1.26	10.19	2.28	4.38	36.6	15.7	1.8	17.4	30.8	15.8	15.06	228	0.89	7.6	73	1.86	24.86	0.48	93.9	0.28	13.35	174	0	1	0	1	0	0	1	0
0	1	78	38.4	20	126	109.667	43	26.2	1.85	824.73	84.39	1.5	65.6	21.3	1.5	26.9	39.8	42.8	10.73	535	2.55	16.9	285	4.01	100	0.41	96.8	0.28	21.62	121	0	0	0	0	0	0	0	0
1	0	86	36	19	58	99	80	15.5	1.28	26.33	8.69	4.98	32	14.3	1.5	20.4	31.6	11	8.07	286	3.32	31.96	302	2.81	2.44	0.2	98.1	0.28	25.44	26	1	0	0	1	1	0	0	1
1	1	67	42	14	130	98	64	14.6	1.33	37.19	8.33	6.19	59	1.25	1.3	24.3	45	67.2	7.44	328	1.01	10.4	94	1.08	5.99	0.01	48	0.29	0.59	155	1	0	0	1	0	0	1	0
1	1	69	37.8	22	112	111	64	13.4	1.34	23.48	5.96	7.51	37.7	16.7	1.4	17.5	45	22.2	7.57	237	1.86	12.53	101	2.42	100	0.07	45.2	0.29	0.67	101	1	0	0	1	0	0	1	0
1	1	70	37.5	28	103	81.3333	54	20.1	1.43	48.03	14.71	1.32	51.9	17.1	0.7	2.1	40.2	43.3	4.74	331	3.09	13.18	131	2.25	6.95	0.13	88.6	0.29	3.79	39	1	0	0	1	0	1	0	0
1	0	84	36.3	20	84	93.3333	60.6	1.05	1.24	67.5	25	4.92	36	15.4	1.3	23.7	45	10.1	9.93	478	1.66	22.85	534	3.16	0.25	0.35	90.9	0.29	7.54	134	1	1	0	1	0	0	1	1
0	1	75	36.9	21	71	118	64.3	1.15	0.9	2.39	1.3	2.17	35	12	1	28.4	28.4	14.5	2.69	554	1.37	14.76	83	3.1	0.25	0.06	48.6	0.3	0.72	36	0	0	0	0	0	0	1	0
0	1	87	36.3	22	83	71.3333	63	15.2	1.36	13.67	5.32	2.35	50.5	16.7	2	17.1	34	18	8.06	345	0.86	9.95	101	3.07	24.88	0.15	88.8	0.3	4.05	146	0	0	0	0	0	0	0	1
0	1	81	36.4	20	62	56.6667	52.6	0.86	1.29	29.8	10.8	5.91	47	15.9	1	30.8	29.3	39	3.92	294	2.15	18.42	105	1.99	64.59	0.01	94.1	0.3	5.72	61	0	0	0	0	0	1	0	1
0	1	77	37.3	22	105	109.667	68.6	14.5	1.14	4.9	1.4	7.14	38.1	14.4	1.2	22.5	27.6	42.7	5.35	228	1.12	6.03	65	3.29	3.78	0.51	86.9	0.3	6.5	110	0	0	0	0	0	0	0	0
0	0	68	36.9	19	97	68	70	38.8	1.26	29.1	6.36	5.33	38.8	15.9	0.9	24.9	21.2	60.1	29.22	528	2.34	20.47	113	1.89	2.23	0.38	88.8	0.3	6.73	55	0	0	0	0	0	1	0	0
1	1	79	36.2	30	86	70	11.8	0.99	4.55	10.99	3.8	3.24	41.9	47.8	1.1	27.3	30.1	20.5	6.76	238	3.28	19.62	172	2.54	3.82	0.63	91.4	0.3	10.88	41	1	0	0	1	1	1	0	0
0	1	82	36	28	134	64.6667	65	16.3	1.36	32.35	8.71	5.57	38.6	16.1	1.3	23.6	30.7	23	10.35	514	2.42	36.35	210	1.32	5.48	0.45	95.5	0.3	16.6	290	0	0	0	0	1	0	0	0
1	1	81	36.7	19	105	94	13	92.5	5.96	8.44	2.77	6.69	92.5	3.99	0.8	36.3	45	705.6	7.38	400	3.9	23.51	335	5.54	3.41	0.83	93	0.3	17.65	267	1	0	0	1	1	0	0	1
1	0	71	36	18	80	95.3333	65.1	15.4	1.2	22.9	9.3	3.63	28.4	15	1.4	20.1	27.4	15.9	8.09	83	0.56	1.64	27	3.45	100	0.22	91.3	0.31	6.1	139	1	0	0	1	0	0	0	0
1	1	72	36.7	25	88	59.3333	79.5	16.4	1.66	48.33	19.55	4.75	57.5	19.5	1.2	19.4	22.8	129.7	8.81	486	2.51	22.52	281	2.12	100	0.15	81.8	0.31	6.83	17	0	1	0	1	1	0	0	1
0	1	65	37.7	14	113	105	64	0.94	1.35	2.66	1.36	3.5	37.7	16.5	0.97	12.5	29.8	22.5	5.07	185	0.84	11.56	49	1.18	0.42	0.09	95.8	0.31	9.58	12	0	0	0	0	0	0	0	0
1	1	78	36.9	28	103	103.333	74	16.2	1.2	13.35	4.67	7	43.4	15.2	1.3	24.7	33.3	22.5	13.11	478	2.22	45.01	216	1.6	38.89	0.07	87.7	0.32	3.25	76	1	0	0	1	1	0	0	1
0	0	66	36.2	18	71	72.3333	78	16.2	1.16	47.98	10.83	4.19	38.5	15	1.2	29.8	35.7	12	5.76	390	0.97	4.52	89	3.43	2.42	0.04	89.2	0.32	3.4	209	0	0	0	0	0	0	1	0
1	0	79	37	24	115	56.6667	11	1	2.22	33.93	15.05	1.72	45.4	24.6	1.6	23.2	45	91.1	18.4	242	1.43	19.32	65	1.35	1.9	0.09	88.8	0.32	3.77	48	1	0	0	1	0	0	1	0
1	1	81	36.8	20	86	56.6667	79	14.5	1.08	5.6	1.8	6.07	37.7	13.8	1.1	32	50	8	6.8	425	0.95	4.46	53	6.46	4.48	0.23	90	0.32	6.3	212	1	0	0	1	0	0	1	0
0	1	79	36.5	23	90	73.6667	63	16.6	1.34	18.58	5.91	7.84	45.3	16.8	1.1	25.7	45	19.9	17.79	409	1.38	14.16	174	1.18	33.44	0.59	91.5	0.32	10.77	142	0	0	0	0	1	0	0	0
1	0	70	36.3	19	78	62.6667	14	17.8	1.88	24.6	10.5	3.52	44.3	21.1	0.7	24.6	17.7	14.8	10.06	300	1.43	13.18	54	1.38	3.12	0.8	91.5	0.32	13.31	72	1	0	1	1	0	0	1	0
0	1	74	36	20	101	105	56.9	14.1	1.3	40.1	8.9	4.45	39.8	16	1.41	23.7	21.52	21.3	7.41	382.9	1.68	13.54	103	2.71	10.9	0.54	96.4	0.32	24.4	87	0	0	0	0	0	1	0	1
1	1	79	37	36	112	93	72.8	1.05	1.14	10.6	4.4	2.17	45.6	14.4	0.9	29.8	26.7	14.2	8.17	346	1.47	13.93	149	2.05	200	0.07	77.3	0.33	1.78	138	1	0	0	1	0	1	0	0
0	1	74	38.3	21	65	102.667	50	1.34	1.33	1.94	1.39	2.97	48.1	16.1	1.05	32	33.7	14.4	8.97	184	1.08	2.57	55	3.21	0.04	0.34	90.8	0.33	7.6	55	0	0	0	0	0	0	0	0
0	0	74	36	22	84	88	73	1.06	1.22	7.1	2.13	7.61	38.7	15.3	1	23	23.1	5.8	10.01	387	2.46	15.76	321	4.62	69.34	0.39	90.7	0.33	7.94	106	0	0	0	0	0	0	0	0
1	0	70	36	29	87	105	42.2	17	1.49	6.2	2.2	3.29	47.3	17.8	1.2	27.1	32.5	202.8	13.18	57	0.8	6.33	170	4.61	9.3	0.01	95	0.33	8.28	18	1	0	0	1	1	1	0	0
0	1	68	37.1	19	90	61	40	0.98	1.94	11.58	5.28	1.23	44.8	22.1	1.9	20.5	23	55.8	24.54	107	1.08	13.83	51	1.18	34.74	0.3	93.1	0.33	9.23	3	0	0	0	0	0	0	0	0
0	0	65	37.3	24	112	90	97	16.7	1.01	1.53	0.8	4.1	31.7	13.4	1.1	24.7	28.1	12	27.01	637	1.74	22.58	286	2.5	56.8	0.21	95.3	0.33	12.37	24	0	0	0	0	0	0	0	0
0	0	67	36.3	22	84	106.667	41.7	0.94	1.71	31.7	12.1	5.12	40.9	19.9	1.09	27.8	30.3	24.8	12.14	342	1.62	8.12	70	2.15	52.28	0.68	92	0.33	12.74	74	0	0	0	0	0	0	0	0
0	1	86	36.7	23	87	65.6667	60.6	0.95	1.24	5.1	2.1	4.97	37.2	15.4	1	29.4	30.2	21.8	3.51	200	0.97	4.63	44	3.98	0.46	0.36	94.8	0.33	15.83	262	0	0	0	0	0	0	0	0
0	0	70	37.2	31	130	116.333	60	0.94	1.42	100.94	29.82	11.72	41.5	17.2	1.2	21.1	24.9	33.1	9.61	495	0.98	10.95	87	2.72	30.74	0.2	97.4	0.33	20.35	157	0	0	0	0	0	0	1	0
0	1	83	36	22	69	116.333	61.7	16.4	1.23	7.3	3.3	6.53	55.8	15.3	0.8	32.8	27.8	10.3	14.63	249	2.2	8.71	77	3.36	0.38	0.02	82.7	0.34	2.59	279	0	0	0	0	0	0	1	0
0	1	67	36.3	24	79	102.667	92	18.6	1.05	3	0.61	5.38	36.1	1.04	1.5	16.9	45	7	14.11	174	1.27	5.11	55	4.16	1.57	0.14	61.4	0.34	3.48	287	0	0	0	0	0	0	0	0
0	1	68	36.2	18	78	60	114	36.8	0.92	5.92	1.66	8.56	36.8	0.94	1.1	32	23.6	25.6	5.85	214	1.15	6.31	90	3.44	41.17	0.24	91.4	0.34	7.14	45	0	0	0	0	0	0	1	0
0	1	71	36.9	28	128	77.3333	81	15.2	1.14	15.6	5.23	8.54	53.6	14.4	1.3	19.7	25.3	16.8	12.52	507	1.91	15.03	152	2.81	100	0.39	91	0.34	8.24	209	0	0	0	0	1	0	0	0
1	1	68	36	22	101	84.6667	71.9	15.1	1.19	7.75	1.9	10.05	38.2	1.18	1	24.4	13.5	25.5	4.86	505	3.4	28.2	169	2.31	82.26	0.11	95.4	0.34	9.76	94	1	1	0	1	1	1	0	0
1	1	88	35.5	16	110	103	40	15.1	1.96	34.8	14.17	3.36	55.5	22	1.4	13.5	19.4	20.7	9.84	409	1.6	27.55	181	0.04	19.81	0.11	96.2	0.34	12.21	20	1	1	0	1	1	1	0	1
1	1	75	37.3	32	60	98.6667	84.5	1.14	1.72	70.63	25.61	5.4	44.7	20.2	1.12	26.9	30.1	217.3	10.17	365	1.36	8.87	119	1.86	23.77	0.35	93.7	0.34	12.52	53	0	1	0	1	0	1	0	0
0	1	65	36.6	22	124	104.333	75	14.8	1.21	9.1	3	3.71	42.7	15.2	1	23.9	45	24.8	5.5	70	0.7	5.32	29	2.82	0.37	0.11	88.4	0.35	4.02	232	0	0	0	0	0	0	0	0
0	1	78	37.2	34	114	79.3333	64	1.06	1.34	7.27	2.61	5.63	49	16.4	1.5	19.6	29.4	16.7	8.31	172	1.78	11.67	95	1.4	27.9	0.07	92	0.35	5.23	126	0	0	0	0	0	0	1	1
1	1	67	36.8	16	88	85.6667	71	0.97	1.26	2.84	1.51	3.86	36.2	15.6	1.7	17.9	29.9	13.6	8.35	210	1.59	8.43	57	2.06	1.73	0.18	90.5	0.35	5.68	73	1	0	0	1	0	0	1	0
0	1	79	37.5	19	93	79	61	0.94	1.39	39.41	9.56	5.83	43.6	17.2	1.1	20.7	23.4	11.4	9.08	147	1.15	12.95	48	1.5	100	0.21	92.7	0.35	7.69	253	0	0	0	0	0	0	0	0
1	1	77	35.7	17	91	85	57	16.8	1.46	60.41	25.87	3.93	35.5	17.5	2	19.1	37.8	20.6	11.17	415	2.57	59.28	507	1.97	41.48	0.1	94.4	0.35	8.42	39	0	1	0	1	0	0	1	1
0	1	68	36.6	18	85	108.333	104	16.1	1.1	4.99	1.54	4.83	34.6	13.8	0.9	29.7	28.2	7.1	6.72	159	0.77	5.75	36	2.83	1.13	0.19	93.4	0.35	8.64	313	0	0	0	0	0	0	0	0
0	0	84	37	23	90	116.667	81	0.97	1.14	5.84	1.72	3.76	43.4	14.7	1.4	21.5	45	24.5	7.19	101	1.43	6.17	50	2.81	0.2	0.28	93	0.35	9	118	0	0	0	0	0	0	0	0
0	0	70	36.1	22	102	99.6667	104	0.91	1.82	23.81	6.75	3.06	40.2	1.77	0.9	31.6	45	11.1	7.28	477	0.72	7.95	86	4.99	0.36	0.38	94.8	0.35	15.99	148	0	0	0	0	0	0	1	0
0	1	72	36.7	20	84	83	71.4	17	1.15	3.2	1	3.88	39.5	14.5	1	28.2	29.4	54.5	6.56	189	0.99	4.13	55	2.7	1.74	0.21	80.4	0.36	2.96	259	0	0	0	0	0	0	0	0
0	0	71	37	20	75	108.333	25	1.21	2.99	2.27	2.22	1.08	68.4	31.5	0.8	14.3	11.9	8.8	98.06	237	1.21	2.8	45	1.24	5.31	0.11	85.5	0.36	3.26	49	0	0	0	0	0	0	0	0
0	1	85	38.9	20	104	132.333	64	16	1.21	21.9	9	4.59	40.8	15.1	1.7	18.5	31.2	23.2	7.15	500	1.98	15.36	192	2.92	1.8	0.28	85.7	0.36	4.52	209	0	0	0	0	1	0	0	0
0	0	66	36.7	22	95	74.6667	73	14.9	1.24	44.77	11.34	4.97	41.2	15.1	1.1	23.2	24.7	8.4	6.32	349	1.36	10.53	54	1.91	46.57	0.26	90.6	0.36	6.79	128	0	0	0	0	0	0	0	0
0	1	65	37.5	30	61	88.6667	23.2	15.3	1.56	21	8.3	5.09	45.4	18.5	0.9	22.5	20.4	171.5	11.93	208	1.61	13.61	79	1.24	4.48	0.2	93	0.36	8.2	35	0	0	0	0	0	0	1	0
1	1	79	36.5	28	81	86.6667	68.6	15.9	1.14	91.7	34.6	4.41	39.2	14.4	0.9	32.1	29.9	13.2	7.49	212	1.12	9.91	64	3.44	2.8	0.08	95.1	0.36	9.26	154	0	0	1	1	0	0	1	0
1	1	67	36	27	106	88	64	18.8	1.25	21.54	9.2	4.46	34.8	14	1	23.6	23.8	28.8	6.57	316	1.51	14.5	105	1.31	8.1	0.4	92.3	0.36	9.91	48	1	1	0	1	0	0	0	0
1	1	66	37.3	19	80	103.333	84.5	0.89	1.09	7.9	3.5	5.99	38.5	13.9	1.3	25.3	50	20.9	16.79	418	1.33	11.63	111	2.55	0.05	0.38	92.4	0.36	10.09	55	1	0	0	1	0	0	0	0
1	0	76	37.8	22	112	102	71	1.02	1.24	6.5	2.38	7.3	40	15.5	0.9	26.6	23.9	15.5	5.77	242	2.05	11.71	167	1.78	82.07	0.23	95.3	0.36	13.31	257	1	0	1	1	0	1	0	0
0	1	79	36.7	17	76	112.333	73	16.5	1.22	14.33	4.54	8.39	42.3	15.1	1.4	27	38.1	39.6	11.31	351	1.8	18.92	112	3.7	32.45	0.39	94.3	0.36	13.35	156	0	0	0	0	0	1	0	0
1	0	78	36.2	20	96	58.3333	47.2	17.4	1.38	12.3	4.7	2.92	47.4	16.8	1.3	19	23.8	5.8	15.18	458	2.13	31.74	298	2.72	14.82	0.44	94.1	0.36	14.27	58	1	1	0	1	1	0	0	1
1	1	65	36.5	23	114	54.6667	64	17.9	1.35	10.92	3.33	7.24	35	16.5	1.3	22.5	29.7	59.9	12.71	327	1.85	17.76	350	2.34	9.55	0.52	95.9	0.36	22.59	173	1	0	0	1	1	0	0	1
1	0	72	36.5	22	76	85	18	102.6	2.14	264.65	69.18	1.55	102.6	1.81	1.4	22.2	30.5	241.9	10.83	116	1.28	6.26	59	1.57	0.06	0.16	85.5	0.37	3.92	206	1	0	0	1	0	0	1	0
1	1	75	37	21	100	92	64	1.04	1.33	26.62	6.16	3.98	39.6	16.6	1.6	16.8	26.7	26.6	9.39	334	1.21	26.71	123	1.73	12.75	0.57	80.3	0.37	4.99	65	1	0	0	1	0	1	0	0
0	1	67	38.3	30	109	54.6667	71	1	1.26	8.38	2.21	2.47	38.1	1.2	1.1	26	45	28.5	8.63	56	0.98	7.39	37	2.31	2.8	0.13	93.1	0.37	7.49	7	0	0	0	0	0	0	0	0
0	1	75	37.9	22	112	107.333	84	0.98	1.12	8.37	2.35	8.67	33.8	14.3	0.8	33.3	45	7	22.17	459	1.5	15.01	98	2.79	11.82	0.38	90.1	0.37	7.77	210	0	0	0	0	0	0	1	1
0	1	68	38.7	25	111	132.333	54	0.98	1.55	19.06	7.33	5.06	47	18.5	1.2	23.5	27.5	123.7	6.78	279	1.78	13.5	130	1.63	0.05	0.15	93.2	0.37	8.06	41	0	0	0	0	0	1	0	0
0	0	79	37	31	96	86	80	15	1.16	4.95	2.51	4.76	31.2	14.6	1.2	25.6	30.1	6.8	11.37	68	0.8	7.43	30	2.78	0.15	0.28	91.4	0.37	8.11	349	0	0	0	0	0	0	0	0
1	1	73	36.2	20	70	89	43	1.22	1.86	22.03	4.47	3.72	59.7	21.5	0.8	29.7	23.4	7.5	8.18	448	1.93	30.05	203	1.24	3.52	0.07	94.6	0.37	8.27	118	1	1	0	1	1	0	0	1
1	1	68	35.8	20	92	105.333	9	43.1	9.38	193.32	50.38	0.6	93.3	5.67	1	26.1	26.4	108.4	16.15	701	2.44	15.59	333	1.21	13.17	0.3	92.5	0.37	8.97	10	1	1	0	1	1	0	0	1
0	1	78	38.3	30	112	62.6667	67.1	0.99	1.24	10.1	2.9	8.83	45.1	15.4	0.71	25.6	18.1	7.5	7.14	391.6	1.74	4.53	74	3.07	1.74	0.12	95.34	0.37	10.56	113	0	0	0	0	0	0	0	0
0	1	66	36.9	22	100	56.6667	73	14.5	1.22	48.04	11.91	4.65	46.6	1.17	0.9	27.5	45	19.4	6.02	349	1.24	12.63	73	1.23	39.45	1.03	87.5	0.37	11.15	125	0	0	0	0	0	0	0	0
0	1	73	36.2	15	81	93.3333	62	1.02	1.36	4.84	1.41	4.12	41.3	1.27	1.1	26.8	30.4	83.1	8.06	439	1.36	11.77	89	2.4	21.79	0.14	95.9	0.37	12.44	77	0	0	0	0	0	0	1	0
1	1	70	37.2	22	112	91.3333	28	1.32	2.15	34.4	10.9	0.98	58.7	23.9	0.7	30.4	22.3	66.4	29.5	284	1.37	23.45	123	1.24	2.91	0.37	95.4	0.37	16.28	121	1	0	0	1	0	1	0	0
1	1	72	37	22	98	93	71	1.19	1.26	21.95	8.08	4.44	40.5	15.6	1.5	22.7	33.2	125.9	8.53	470	2.71	21.59	367	2.13	100	1.79	93.4	0.37	33.81	27	1	0	1	1	1	0	0	1
1	1	81	37.5	28	103	62.6667	55.8	16	1.61	30.3	12.7	2.27	44.3	18.6	0.95	19.7	18.8	135.6	19.63	344	1.66	12.9	112	1.07	41.48	0.57	84.21	0.38	6.11	62	1	0	0	1	0	1	0	0
1	1	87	38.9	36	130	88.6667	65	1.02	1.33	84.43	29.1	4.72	43.3	16.5	1.2	21	24.4	17.2	8.8	459	1.81	36.88	310	2.47	1.39	0.14	96.3	0.38	14.47	103	1	0	0	1	1	0	0	1
1	1	93	36.1	20	60	99	43.1	17.2	1.65	60.25	18.32	2.84	51.5	1.63	1.3	32.9	15.9	51.1	3.06	357	3.04	24.58	234	1.89	100	0.35	95.6	0.38	17.31	10	1	0	0	1	1	0	0	1
1	1	78	37.5	28	103	59.3333	33.4	0.92	1.52	28.46	11.21	6.86	66.2	17.9	2.8	9.74	33.73	868.27	3.67	207.94	1.36	32.21	201.7	2.79	100	0.13	97	0.38	17.87	78	1	0	0	1	1	0	0	1
1	0	82	37.5	15	113	93.3333	55	4.5	1.48	81.6	31.6	3.3	152.3	18.1	1.3	27.3	36.7	77.4	5.07	98	1.72	6.35	117	2.09	1.86	1.05	90.8	0.38	18.18	72	0	1	0	1	0	1	0	0
0	1	73	39.1	33	170	71.6667	48	18.9	1.72	6.07	2.35	9.94	53.9	19.5	0.9	29.1	45	10	4.02	194	1.38	9.25	61	3.14	7.16	0.48	89.2	0.38	34.27	395	0	0	0	0	0	0	0	0
0	0	73	36.6	18	110	72.6667	71	1	1.24	6.59	2.65	3.13	52	15.7	1.2	30.3	35.1	107.3	5.92	571	2.63	15.63	86	2.23	0.13	0.38	81	0.39	4.25	58	0	0	0	0	0	0	1	0
0	1	68	36.3	18	72	85.3333	48.8	1.14	1.42	31.4	10	1.08	43.8	17.1	1.7	22.6	50.3	22.6	5.62	195	0.6	5.06	34	3.09	2.82	0.19	90.2	0.39	6.23	143	0	0	0	0	0	0	0	0
1	1	75	36	15	67	86.6667	72	16	1.23	6.77	3.18	5.07	48.8	15.4	0.9	26.5	24	15.7	4.25	296	2.32	16.39	487	1.24	9.29	0.47	87	0.39	7.16	86	1	0	0	1	1	0	0	1
0	0	68	37	21	117	103.333	68.8	15	1.14	8.1	2.1	6.1	41.1	14.4	1.2	30.5	45	17.2	6.91	441	1.07	7.35	65	3.38	5.24	0.43	88.6	0.39	7.19	175	0	0	0	0	0	0	0	0
0	1	66	36.2	19	72	112.333	61.6	0.87	1.33	20.5	5.71	4.93	33.3	1.32	1.4	20.9	14.1	31.1	3.56	184	0.73	6.99	66	2.19	11.28	0.4	91.1	0.39	9	164	0	0	0	0	0	0	0	0
0	1	65	36.3	20	111	71	105	1.19	0.97	2.88	1.17	5.57	35	12.9	1.3	18.4	24.7	5.8	15.64	376	1.06	7.84	59	4.15	0.17	0.15	94.2	0.39	9.46	166	0	0	0	0	0	0	0	0
0	0	69	36.6	19	98	72.3333	115	15.1	1.19	72.78	25.74	5.92	39.2	15	0.82	28.4	23.4	31.4	21.03	314	1.36	15.07	92	1.78	6.5	0.26	78.6	0.39	11.48	17	0	0	0	0	0	0	1	0
0	1	75	36.3	20	110	100.333	75	0.88	1.2	13.51	5.16	6.81	40.2	15.3	1.3	22.2	29.3	70.8	6.52	220	1.28	11.83	119	2	7.3	0.63	91.2	0.39	14.1	41	0	0	0	0	0	1	0	0
1	1	78	38.3	30	112	80.3333	79.3	0.93	1.76	49.3	20.4	1.31	51.2	20.4	1.79	19.8	45	34.2	4.07	305.7	1.46	8.15	64	1.19	2.72	0.11	90.61	0.4	5.37	48	1	0	0	1	0	0	1	0
0	1	69	38.3	21	105	93.3333	83	0.96	1.12	37.92	12.04	3.07	27.1	12.6	1.8	25.4	30	55.2	21.77	101	0.65	7.46	33	1.7	3.56	0.45	89.7	0.4	8.26	45	0	0	0	0	0	0	0	0
0	1	93	38	21	71	113.667	14	0.96	1.14	5.74	3.04	5.14	35.3	14.4	0.99	28.43	28.17	7.79	10.84	121.47	1.16	3.01	58.5	3.16	0.43	0.42	90.4	0.4	8.69	205	0	0	0	0	0	0	0	0
1	1	72	37.5	28	103	81	34.6	0.94	1.51	8.16	3.27	3.15	40.4	17.9	1.83	13.8	25.24	33.93	9.65	292.06	3.73	20.89	201.7	1.86	9.3	0.39	92.2	0.4	10.29	84	0	1	0	1	1	0	0	1
1	0	79	36.3	20	83	89	92	40.3	1.05	135.56	31.14	7.48	40.3	13.8	1	23.3	22.5	21.1	5.55	292	3.06	16.87	231	3.28	100	0.54	94.6	0.4	17.55	35	1	0	0	1	1	0	0	1
0	1	66	36.9	21	71	116	45.7	17.7	1.36	5.38	1.83	1.85	40.8	16.5	0.9	10.7	31.4	20.3	5.3	399	1.48	5.28	73	3.09	5.24	0.3	71.1	0.41	2.64	78	0	0	0	0	0	0	0	0
0	0	72	37.2	21	71	111	118	0.88	1.11	11.5	4.2	4.24	39.6	14.1	1.8	38.8	6.5	40	7.28	272	0.59	9.04	80	2.57	5.3	0.3	71.1	0.41	2.64	78	0	0	0	0	0	0	1	0
0	0	77	39.4	20	104	110.667	82	35.3	1.12	16.77	4.47	5.46	35.3	14.6	1.1	29.1	31.6	15.6	12.23	227	0.93	4.88	44	4.57	16.24	0.16	89.5	0.41	5.48	166	0	0	0	0	0	0	0	0
1	1	65	36.4	17	79	56.6667	31	22.6	2.52	62.54	22.15	3.58	65.9	27	1.4	24.5	34.3	103.9	5.04	760	2.56	17.74	456	1.81	100	0.32	87.8	0.41	6.43	197	0	1	0	1	1	0	0	1
0	0	74	38.7	20	113	103.333	64	0.93	1.33	5.81	2.2	4.48	35.9	16.3	2.6	14.9	39.2	36.7	7.86	516	2.05	11.97	229	2.81	1.87	0.73	88.2	0.41	9.99	119	0	0	0	0	1	0	0	0
0	1	74	39.6	26	120	101	46	1.2	1.75	11.49	4.92	3.42	47.8	20.4	0.9	20.5	26.3	40.7	8.58	370	1.8	19.02	125	1.2	1.37	0.66	90.8	0.41	11.73	82	0	0	0	0	0	1	0	0
1	0	67	38.3	30	103	56.6667	90	0.84	1.04	11.8	3.25	10.57	43.4	13.4	1.2	26.4	30.5	11.6	14.31	677	2.17	21.86	258	4.05	60.9	0.2	95	0.41	12.42	48	1	0	0	1	1	0	0	1
1	0	74	36	21	107	57.3333	78	1.04	1.1	49.39	15.51	4.91	34.3	14	1.1	29.6	26	28.7	11.15	685	3.58	13.08	182	3.09	37.59	0.26	94.7	0.41	13.56	86	0	1	0	1	1	1	0	1
0	1	74	37	23	110	103.333	101	0.97	0.99	4.29	1.93	6.87	30.4	12.9	1.8	22	40	206.5	5.37	504	1.55	10.94	86	1.36	0.85	0.78	93.4	0.41	22.95	274	0	0	0	0	0	0	1	0
0	1	81	36.5	18	72	116.667	72.8	16.9	1.2	1.69	0.56	2.74	30.9	1.19	1.7	21.6	37	30.5	4.54	419	1.56	4.64	76	2.39	12.09	0.24	71.4	0.42	3.05	139	0	0	0	0	0	0	1	0
0	1	80	38.4	22	126	104.333	50	56.4	1.61	60.64	12.59	6.61	56.4	1.45	1.1	23.1	25.9	21	3.72	407	2.1	23.75	155	1.34	100	0.1	90	0.42	5.37	116	0	0	0	0	1	0	0	0
0	0	74	37.2	19	92	104.667	95.9	15.7	1.06	4.1	1.3	4.79	34.2	13.6	1.1	23.3	25.7	7.2	3.1	349.3	1.09	5.22	61	4.03	8.67	0.37	89	0.42	7.6	184	0	0	0	0	0	0	0	0
0	1	80	36.3	20	96	56.6667	76	0.98	1.19	66.33	18.08	3.13	38.6	15	1	29.7	31.1	21	4.53	1103	3.63	38.76	248	3.23	12.32	0.59	93.6	0.42	16.05	182	0	0	0	0	1	0	0	0
1	1	71	37.5	28	103	56.6667	54.9	15.2	1.33	10.61	5.12	4.39	33.6	16.2	0.82	22.3	18.2	31.9	7.55	132	1.29	5.71	62	1.12	0.52	0.07	83.7	0.43	3.25	139	1	0	0	1	0	0	1	0
1	0	69	36.3	20	97	89	94	17.6	1.03	10.83	2.94	6.68	31.6	13.7	0.7	34.9	50	5.8	7.4	436	2.56	22.1	162	2.69	1.26	0.44	83.2	0.43	5.29	102	1	0	0	1	0	1	0	0
1	1	71	36.2	22	80	62.6667	56	43.5	1.48	41	13.82	1.72	43.5	18.1	1	24.4	24.5	28.8	7.04	304	1.7	15.31	73	1.73	2.6	0.36	88.2	0.43	6.78	32	1	0	0	1	0	0	1	0
1	0	84	36	23	106	98.6667	11	1.01	6.73	63.16	12.25	1.62	53.7	58.7	1.4	16.2	45	11.7	10.39	474	1.46	8.64	138	1.8	3.63	1.78	96.4	0.43	61.25	73	1	1	0	1	0	1	0	0
0	0	77	36.5	22	84	78.3333	72.8	15.3	1.14	4	1.4	6.19	42.9	14.4	1.8	18	33	30.4	4.95	125	0.62	3.31	33	4.18	6.65	0.17	86.3	0.44	4.77	98	0	0	0	0	0	0	0	0
0	1	83	35.6	21	65	107.333	62.5	0.91	1.17	12.1	4.5	3.28	37.1	14.7	1.4	20.3	45	22.9	7.24	220	0.78	8.95	66	2.19	61.84	0.22	86.4	0.44	4.94	38	0	0	0	0	0	0	0	0
0	0	87	37.5	26	112	56.6667	58	17	1.43	54.59	20.1	4.83	37.2	17.4	1.1	24.8	45	12.4	12.87	147	1.28	13.23	138	2.7	4.47	0.55	85.4	0.44	6.92	72	0	0	0	0	1	1	0	0
0	1	69	37.7	28	117	133	79	15.6	1.15	17.94	4.94	7.17	42.4	14.5	2.3	14.4	33.7	35.9	11.22	252	1.54	10.44	108	2.14	3.37	0.34	89.3	0.44	7.34	99	0	0	0	0	0	1	0	1
0	1	74	38.2	32	110	85.6667	81	14.3	1.12	11.07	5.22	6.69	36	14.3	1.61	22.3	34.3	11.4	7.22	65	0.76	4.4	49	2.44	2.72	0.44	88.3	0.44	7.96	154	0	0	0	0	0	0	0	0
0	1	83	36	20	78	82.3333	79.5	0.85	1.15	30.93	8.71	4.57	31.5	12.9	1.1	23.4	45	29.6	9.1	176	3.19	17.59	121	1.72	1.26	0.25	89.3	0.44	8.09	210	0	0	0	0	0	1	0	0
0	0	74	38.3	21	128	102.667	66.6	0.97	1.2	8.9	2.8	4.4	34.3	15	1.1	26.1	31.5	9.1	6.53	299	0.85	5.73	70	3.14	2.79	0.38	92.9	0.44	12.01	145	0	0	0	0	0	0	0	0
0	1	75	36.2	20	88	64.6667	108	0.89	1.24	18.8	8	5.81	33.7	15.3	1.5	7.66	25.6	11	16.34	231	1.04	7.78	75	2.89	3.04	0.71	92.1	0.44	14.77	181	0	0	0	0	0	0	0	0
0	1	75	37.5	21	104	62.6667	78.2	15.9	1.38	32.99	13.93	2.85	34.1	16.7	0.99	27.8	25.7	24.2	9.7	295	2.11	22.93	150	1.88	0.6	0.54	94	0.44	17.02	105	0	0	0	0	1	0	0	0
1	1	66	36.1	20	105	101	62	16.7	1.43	37.92	10.07	8.13	58.4	16.6	1.3	20.6	17.8	33	4.14	613	3.85	27.53	624	2.01	200	0.44	93	0.44	29.12	75	1	0	0	1	0	0	1	0
1	0	65	36	22	105	84	72	16.5	1.25	6.38	2.54	6.39	49.8	1.19	1.1	23.6	14.9	43.3	5.5	510	2.77	23.41	458	2.63	100	0.67	79.8	0.44	31.75	81	1	1	0	1	1	0	0	1
1	1	81	36.5	19	74	94	78	18	1.16	3	1.65	3.33	46.8	15	0.9	30.7	26.9	14.5	4.91	391	4.65	14.42	186	2.32	2.82	1.11	56.4	0.45	3.63	131	1	0	0	1	1	1	0	1
1	0	71	38.3	30	112	79.3333	75.6	16.6	1.13	9.1	3.2	4.82	32.3	14.3	0.98	24.9	24.5	99.2	12.47	89	1.1	2.65	36	8.19	7.4	0.29	85.71	0.45	5.26	200	0	0	1	1	0	0	0	0
1	0	71	36.2	20	75	96.3333	31.2	1.26	2.04	6.94	1.85	2.19	31.7	1.97	1	33.2	34.3	39.5	5.21	791	5.69	41.09	302	3.23	11.82	0.33	85.5	0.45	5.51	259	1	1	0	1	1	0	0	1
0	1	70	36.4	19	80	104.667	67	0.89	1.29	11.08	4.36	7.77	55.7	15.9	1.8	13.6	45	33.9	4.61	364	1.37	7.88	77	2.46	14.04	0.58	86.1	0.45	8.01	103	0	0	0	0	0	0	1	0
1	1	70	38.9	20	63	98.6667	42.9	1.01	1.19	13.9	1.9	10.09	48.1	14.9	0.92	25.6	17.04	16	6.38	215.04	1.67	7.57	95.7	2.14	4.24	0.17	93.61	0.45	9.72	73	1	0	0	1	0	0	1	0
1	0	71	36.5	17	86	111.333	69	1.01	1.26	9.73	2.59	6.21	40.5	1.2	1.3	24.3	31.5	8	14.42	469	1.8	24.42	139	2.84	52	0.71	90.2	0.45	11.87	22	1	0	0	1	0	1	0	0
1	1	78	36	18	88	107.667	79	0.92	1.7	8.58	4.39	4.92	43.4	20	0.78	20.1	15.7	25.6	9.21	458	1.71	19.75	169	1.27	9	0.57	92.6	0.45	13.99	99	1	0	0	1	0	1	0	0
0	0	68	36.6	21	82	91.3333	61	0.87	1.37	6.59	2.07	5.12	33.3	17	1.1	22.8	45	22.6	23.25	318	0.64	5.83	92	4.16	0.78	0.19	96.2	0.45	17.22	212	0	0	0	0	0	0	1	0
0	1	86	37	22	60	109.333	48	14.1	1.67	62.75	22.33	4.11	50.5	19.4	1.2	22.6	45	36.1	3.42	310	1.85	13.66	123	1.24	100	0.25	80.3	0.46	3.66	33	0	0	0	0	0	1	0	0
0	0	79	36.4	25	81	116	101	18.8	0.99	2.7	1.39	3.81	38.8	12.9	1.3	25.7	50	5.8	5.53	165	0.76	2.19	35	3.58	0.04	0.36	82.7	0.46	4.78	177	0	0	0	0	0	0	0	0
1	0	80	37.5	20	90	101	48.7	1.03	1.43	60.9	21.8	5.34	54.7	17.1	1.2	27.6	32.9	14.8	12.79	227	5.06	11.5	463	2.81	100	0.15	89.2	0.46	5.65	21	1	0	0	1	1	0	0	1
0	1	65	36.8	20	98	78	78.8	0.94	1.1	7.4	2.6	6.94	36.1	14	1.2	23.9	28.6	102.8	5.18	146	0.81	6.71	69	3.43	5.65	0.74	89.1	0.46	11.27	283	0	0	0	0	0	0	0	0
1	1	67	38.1	21	113	56.6667	78.3	15.4	1.12	26.88	11.07	3.64	33.8	14.2	0.9	24.2	21.6	51.5	7.13	245	0.54	10.94	57	1.81	2	0.38	96.9	0.46	28.92	138	1	0	0	1	0	0	1	0
0	1	80	37.2	23	117	81	32	19.7	2.43	8.32	4.28	2.98	61	26.5	1	20	19.6	285.9	2.35	511	3.05	25.29	213	1.18	17.01	0.13	90.7	0.47	6.67	29	0	0	0	0	1	0	0	0
1	1	80	37.2	24	95	99	82	16.3	1.13	3.16	1.08	7.67	45	14.4	1	31.5	32.5	7.6	7.93	389	1.73	12.57	128	2.8	0.59	0.27	93.5	0.47	11.76	138	1	0	0	1	0	1	0	0
0	0	84	36.5	20	81	90.3333	81	15.2	1.14	14.26	4.74	5.57	33.6	14.4	2	13.5	26.6	20.6	49.13	84	1.2	4.68	23	1.24	1.46	0.71	92.3	0.47	15.72	200	0	0	0	0	0	0	0	0
1	1	84	36.4	23	63	56.6667	56.2	1.14	1.37	105.89	34.53	3.96	34.7	1.35	1.1	24.1	27.2	17	8.29	236	0.72	9.52	46	2.33	75.9	1.31	92.8	0.47	24.76	82	0	1	0	1	0	0	0	0
1	1	68	36	30	125	98.3333	44.7	0.96	1.14	5.38	3.09	3.56	41.6	14.3	0.94	22.3	20.9	11.9	9.12	496	2.82	10.11	350	0.93	100	0.34	96.8	0.47	26.09	107	0	1	0	1	1	0	0	1
1	1	73	36.5	19	87	99.3333	80	0.82	1.33	102.86	28.33	6.88	39.8	16.4	0.71	27.7	19.7	253.3	6.36	300	2.55	15.15	231	2.46	100	0.09	98.7	0.47	42.94	63	0	1	0	1	1	0	0	1
0	1	76	36.9	21	121	108.333	47.3	18.4	1.45	8.1	4.6	1.25	45.2	17.4	2.3	16	36.5	30	6.56	83	1.03	10.58	51	0.94	0.27	0.1	89.3	0.48	5.73	80	0	0	0	0	0	0	0	0
0	1	70	36.5	17	58	90.3333	91	16.5	1.02	13.3	6.5	2.16	31.8	13.2	1.5	26.5	38.5	13.9	6.86	105	1.05	5.75	46	3.61	0.32	0.33	91	0.48	9.11	197	0	0	0	0	0	0	0	0
0	0	67	37.2	20	120	98.6667	104	17.1	1.09	9.35	2.73	3.08	35.7	14.3	1.1	28.1	31	35.9	16.99	139	1.35	7.43	51	1.72	1.2	0.25	92.2	0.48	9.36	177	0	0	0	0	0	0	0	0
0	1	75	39	18	78	87	66.5	17.5	1.1	2.21	1.62	5.03	35.9	14	0.9	38.6	36.4	13.4	14.34	313	0.77	7.64	48	4.48	4.86	0.35	92.1	0.48	11.02	189	0	0	0	0	0	0	0	0
1	1	66	36.6	20	86	99.3333	20	22.3	3.67	107.31	40.12	2.47	63.4	36.7	1.4	20.5	29.5	85.3	4.97	1091	3.17	39.1	977	2.13	17.69	0.99	86.5	0.48	11.67	99	0	1	0	1	0	0	1	0
0	1	89	37.4	18	68	107.333	53	0.92	1.59	33.81	8.86	2.72	49.6	18.3	1.4	23.1	32.2	32.4	3.98	195	0.9	8.02	59	2.98	16.04	0.23	94.1	0.48	12.21	226	0	0	0	0	0	0	0	0
0	1	72	37.5	24	120	136.667	56	15.3	1.51	6.97	2.31	6.08	45	1.38	1.3	19	25	12.8	7.55	135	1.07	6.83	56	2.17	0.05	0.28	95.3	0.48	16.71	417	0	0	0	0	0	0	0	0
0	0	86	35.3	20	77	83	49	4.66	1.66	86.26	23.25	3.15	180	19.6	1.5	16	24.6	22.4	4.01	150	2.31	18.56	91	1.18	19.06	0.38	95.1	0.48	18.3	52	0	0	0	0	0	0	1	0
1	1	76	36.9	23	90	132.333	17.3	0.86	1.56	11.2	3.89	2.63	42.1	18.1	0.72	22.7	16.3	15.1	9.98	334	1.49	15.62	111	1.52	15.27	0.17	79	0.49	3.19	124	1	0	0	1	0	0	0	0
0	0	67	36.5	21	120	104.667	48.4	18.9	1.29	5.25	1.4	1.9	36.1	15.8	1.5	26.7	40.3	22.8	7.68	225	0.73	3.58	49	2.78	0.05	0.16	82	0.49	3.78	205	0	0	0	0	0	0	0	0
1	1	81	36.5	23	81	67.3333	14	1.1	5.4	6.59	2.03	5.8	72.3	50.2	0.9	24.8	22.2	6.4	13.66	282	2.94	18.86	117	1.6	2.84	0.34	87.3	0.49	6.74	30	1	0	0	1	0	1	0	0
1	1	88	36.2	21	103	85	81.1	17	4.5	3.44	2.28	6.07	97.4	120	1.1	21.9	23.7	16.1	5.21	108	2.67	10.99	199	1.75	17.4	0.23	93.9	0.49	12.53	222	0	1	0	1	1	0	0	1
0	0	75	36.6	20	84	74.3333	37.2	0.98	1.61	29.3	14.1	3.58	43.5	19	1	19.7	31.7	28.9	4.83	357	1.58	12.01	103	1.91	4.04	0.18	94.9	0.49	14.85	76	0	0	0	0	0	0	0	1
1	1	65	35	25	99	71.6667	59	0.99	1.33	47.09	12.72	5.51	28.5	1.31	1.4	24.9	35.4	107.5	9.26	261	2.69	13.7	224	2.11	0.07	0.94	92.7	0.49	24.61	106	1	0	0	1	1	0	0	1
0	0	66	36	21	71	116	55.9	1.19	1.27	1.7	0.8	1.76	45.5	15.6	1.1	33	45	16.7	3.88	301	1.09	4.21	41	3.27	0.05	0.13	56	0.5	1.56	57	0	0	0	0	0	0	0	0
1	1	83	36.8	24	80	108	50	16.9	1.62	17.02	4.27	4.58	46.3	19.4	1	23	23.2	19.9	3.61	301	1.55	14.29	184	1.68	80.35	0.08	72.8	0.5	2.19	203	0	1	0	1	1	1	0	1
1	1	76	36.1	18	96	103.667	49	5.09	1.68	22.77	5.14	11.3	47.8	1.5	1	25.4	26.1	25.3	8.56	370	2.58	22.04	118	2.75	17.08	0.14	92.1	0.5	8.61	194	1	0	0	1	0	1	0	0
0	1	72	36.5	21	92	61	9	15.7	8.99	7.4	2.5	3	71.1	73	0.5	20.1	33.5	14.3	3.89	621	3.15	13.61	272	1.52	0.77	0.45	89.5	0.5	11.35	255	0	0	0	0	0	0	0	0
1	0	88	36	21	101	90.6667	57	15.3	1.45	47	9.52	5.69	43.6	1.34	1.2	23.5	27.8	13.6	3.3	255	3.66	10.02	205	1.61	76.13	0.44	95.3	0.5	19.98	173	1	0	0	1	1	0	0	1
0	0	80	36.2	20	94	57.3333	99.5	16.3	0.98	16.34	5.13	6.31	26.7	11.1	0.9	26.3	45	24.2	19.34	327	1.18	15.79	117	1.99	64.34	0.5	95.2	0.5	20.97	54	0	0	0	0	0	1	0	0
1	1	77	38.5	36	120	91.6667	93	1	1.04	8.29	1.81	5.24	35.9	1.03	0.62	20.7	29	15.3	9.01	577	2.41	18.43	118	4.29	2.54	0.04	89.7	0.51	5.41	80	1	1	0	1	0	1	0	0
0	1	67	37.3	25	113	103.333	47.6	1.01	1.52	6.05	1.65	2.43	43	16.8	1.1	16.4	45	73.9	11.79	188	1.28	5.77	40	1.56	0.45	0.3	92.4	0.51	11.09	36	0	0	0	0	0	0	0	0
1	1	85	37	28	111	61.6667	81	1.06	2.65	13.92	7.1	3.23	48	28	0.87	26.2	14.29	176.1	5.33	615	2.19	16.74	196	1.74	30.17	0.36	91.6	0.51	11.27	41	1	1	0	1	1	0	0	1
0	0	66	37.4	21	99	92	84	15.7	1.15	57.93	20.53	7.29	42.8	13.9	1	24	24.9	17.9	4.84	142	1.1	6.31	54	2.84	11.06	0.66	89.5	0.51	11.27	53	0	0	0	0	0	0	0	0
0	1	65	37.9	17	101	63	80	16.5	1.15	15.77	3.15	3.72	33.1	14.6	1.2	23.5	29.2	30.3	7.56	277	1.04	5.83	46	2.54	9.55	0.42	93.6	0.51	14.48	138	0	0	0	0	0	0	0	0
1	0	81	36	19	93	102.667	52	31.2	1.61	13.67	3.27	3.95	31.2	1.45	1.3	20	27	19	13.3	368	2.05	32.5	59	2.28	2.11	0.47	93.3	0.51	15.14	195	1	1	0	1	0	0	1	0
1	0	75	37	18	79	132.333	27	16.3	2.83	9.9	3.5	8.04	53.6	29.9	1.3	20.5	27.5	215.3	7.69	430	1.07	12.67	71	3.19	61.96	0.42	94	0.51	16.88	34	1	0	0	1	0	0	1	0
1	0	68	36	25	88	57.3333	59	0.9	1.41	19.87	6.54	5.53	40.8	17.4	0.95	30	23.9	8	11.82	129	1.87	11.35	196	1.53	27.31	0.44	94.1	0.51	16.93	102	1	0	0	1	1	0	0	1
1	0	65	36.5	14	95	104	89.4	16.4	1.17	19	6.4	8.82	44.4	14.8	1	25.7	25.6	9.7	9.64	511.6	2.36	22.82	228	2.16	100	0.67	93.8	0.51	19.73	62	1	0	0	1	1	0	0	1
1	0	75	37.8	19	59	99	50	56.6	1.67	3.86	1.34	2.72	56.6	19	1	17.4	45	10.2	18.66	126	0.58	6.66	39	1.14	87.17	0.07	75.1	0.52	2.37	245	0	0	0	1	0	0	0	0
1	0	87	36.3	21	36	107.667	22	0.95	3.44	12.1	4.6	4.06	60.7	34.6	1.3	24.1	45	10.1	6.68	440	2.94	19.37	398	2.11	2.82	0.4	84.4	0.52	6.11	107	1	1	0	1	1	0	0	1
1	1	91	36.2	27	62	110	80	0.97	1.15	11.73	4.82	5.15	46.7	14.8	0.59	33.4	15.66	13.2	7.55	434	2.18	21.54	169	2.57	100	0.53	87.8	0.52	8.61	84	1	0	0	1	0	1	0	0
0	1	87	37.1	33	105	100.667	77	16.4	1.19	5.8	1.76	6.51	47.5	14.6	1.1	21.9	45	10.2	8.96	233	1.61	10.31	35	1.71	0.2	0.19	89.8	0.52	8.76	188	0	0	0	0	0	0	0	0
0	0	80	36	20	88	109.667	62	0.93	1.38	2.61	0.99	5.04	46.6	16.9	0.9	15.4	34.2	30.3	19.01	365	1.74	14	108	2.81	20.86	0.61	88.8	0.52	10.19	50	0	0	0	0	0	1	0	1
0	0	68	36.3	17	85	87	70	0.97	1.25	4.58	1.44	5.04	37.5	1.19	1	25.6	45	10	5.53	149	1.48	6.21	42	3.52	24.19	0.59	89.5	0.52	10.8	144	0	0	0	0	0	0	0	0
0	1	77	36	19	70	83.3333	51	1.11	1.63	11.04	3.48	1.44	55.2	1.47	1.3	25	31.8	108.2	9.04	151	0.89	18.41	57	1.18	1.98	0.37	91.8	0.52	11.25	58	0	0	0	0	0	0	0	0
1	1	67	36.1	20	83	87.3333	69	0.86	1.27	14.85	3.99	5.61	42.8	16	1.3	22.4	18.2	36	6.53	198	1.91	9	104	1.72	0.52	0.57	90.6	0.52	13	195	1	0	0	1	0	0	1	0
0	0	65	36.5	23	76	116	82	1.17	1.13	9.18	3.04	3.66	32.3	14.3	1.9	18.3	34.3	25.4	10.18	199	1.2	7.77	48	1.32	0.03	0.5	92.9	0.52	14.56	189	0	0	0	0	0	0	0	0
1	0	67	36.5	21	93	90	71	17.6	1.25	16.78	5.81	3.09	43.2	15.7	0.9	18.8	40.5	67.3	5.91	966	3.71	32.57	275	4.46	4.34	0.43	95.1	0.52	19.32	169	1	0	0	1	1	0	0	1
0	1	85	36	28	85	116.667	52	0.99	1.3	2	0.2	4.39	44.5	16	1.9	14.4	28	5.8	9.37	345	0.83	6.24	75	3.51	0.05	0.8	75.3	0.52	27.49	1015	0	0	0	0	0	0	0	0
1	0	66	36.4	15	74	92.6667	63	19.8	1.35	67.21	13.7	2.68	60.3	16.8	1.1	28.7	31.3	19	4.56	176	5.15	26.47	358	3.17	46.5	0.03	63.9	0.53	2.29	4	1	1	0	1	1	0	0	1
0	1	77	38.3	30	103	57.3333	51.7	16.5	1.19	38.2	18	3.28	36.9	15.1	2	26.2	50	18.5	4.48	166.6	0.8	4.53	45	3.51	0.06	0.21	82.2	0.53	4.37	133	0	0	0	0	0	0	0	0
0	0	68	36.5	20	80	116	118	1.12	0.9	0.76	0.42	2.92	34	12.1	1.6	24.1	39.5	13.3	6.13	147	1.25	2.68	43	3.3	0.12	0.33	83.8	0.53	5.49	184	0	0	0	0	0	0	0	0
1	0	67	38.1	22	132	107.333	58.2	15.5	1.39	42.97	13.81	5.36	34.7	1.37	1.6	19.1	31.5	87.7	8.22	361	2.07	21.22	307	1.62	100	0.14	89.2	0.53	6.26	40	1	1	0	1	1	0	0	1
0	1	67	36.7	21	127	59.3333	101	15.3	1.04	2	0.7	3.93	36.1	13.4	1.5	17.5	26	42.9	14.01	246	0.74	5.84	54	1.39	1.4	0.01	91.9	0.53	6.67	9	0	0	0	0	0	0	0	0
0	1	71	36.7	17	187	106.667	69	16.2	1.27	22.54	8.44	4.63	37.6	15.6	1.5	14.1	21.1	19.2	6.3	294	1.6	8.15	90	3.9	41.38	0.22	89.6	0.53	7.48	27	0	0	0	0	0	0	1	0
0	0	72	36	18	69	100	79	14.9	1.15	25.09	6.39	3.13	37.4	14.9	1.7	20	34.4	17.3	10.16	188	0.62	3.89	34	3.2	0.45	0.48	89	0.53	9.25	140	0	0	0	0	0	0	0	0
0	1	69	36.9	23	90	123	123.9	15.1	1.03	3.72	2.35	3.13	37.7	13.3	0.79	25.5	24.22	20.9	7.64	271	1.7	11.52	75	1.55	13.31	0.25	93.9	0.53	12.92	52	0	0	0	0	0	0	0	0
0	0	68	36.5	20	61	87.3333	128	15.9	0.87	3.5	1.41	4.68	34	11.8	1.3	26.9	34.4	9.2	7.53	436	1.22	11.89	69	5.79	0.48	0.38	94.3	0.53	16.43	151	0	0	0	0	0	0	0	0
1	0	80	37.7	16	73	100	58	15.4	1.45	13.15	5.4	4.94	44	17.4	1.3	22.8	30.3	21.2	7.75	195	0.94	4.87	51	1.93	26.46	0.35	94.8	0.53	17.58	85	1	0	0	1	0	0	1	0
1	1	69	36.6	18	73	81.3333	70	1.12	1.25	67.91	17.66	5.19	34.6	15.7	1.1	26.2	29.4	31	9.37	577	2.85	36.3	482	1.71	100	0.75	93.4	0.53	20.38	36	1	0	0	1	1	0	0	1
1	1	81	36.6	21	119	98.6667	79	1.06	1.16	10.33	4.3	3.04	36.4	15.1	1.6	16.2	25.6	7.5	8.83	297	2.35	24.51	201	1.63	65.71	2.13	89.4	0.53	25.35	71	1	0	0	1	1	0	0	1
0	1	66	36.3	18	71	104.667	99	0.99	1.01	1.99	0.85	2.97	34.5	13.4	1.5	20.3	50	124.1	8.62	170	0.95	7.36	54	3.91	12.24	0.31	68.2	0.54	2.88	73	0	0	0	0	0	0	0	0
1	0	70	38.3	25	112	80.3333	79	22.9	1.63	39.71	14.09	2.32	45.9	19	0.9	38.4	42.1	457	6.17	451	1.74	12.29	111	2.17	70.9	0.65	86.8	0.54	9.47	72	1	0	0	1	0	0	0	0
1	1	75	36.1	34	111	99.3333	53.5	0.91	1.29	38.1	15.5	4.39	44.5	15.8	2.8	12.8	34.6	13	5.3	577	1.62	14.23	237	1.56	100	0.32	84.5	0.54	10.82	61	1	0	0	1	1	0	0	1
1	1	82	36	20	81	101.333	71	14.8	1.24	23.5	11.12	4.57	38.4	15.7	1	24.8	24.4	14.3	5.51	374	1.86	15.62	115	2.99	2.55	0.44	93.8	0.54	16.43	196	1	0	0	1	0	1	0	0
1	0	76	36.5	33	112	80	44.6	27.3	1.66	67.87	20.72	1.33	46.5	19.2	1.24	28.2	33.4	64	12.16	523	2.11	28.55	99	2.31	15	0.67	93.1	0.54	18.11	38	1	1	0	1	0	0	1	0
0	1	67	37.1	21	98	106.667	131	0.91	0.88	6.8	2.22	6.34	42.8	11.3	1.1	29.2	30.8	44	5.92	243	1	4.43	75	2.65	7.43	0.26	78.1	0.55	3.7	104	0	0	0	0	0	0	0	0
0	1	69	36.1	22	81	56.6667	104	0.99	1.09	6.27	1.7	3.59	40.9	14.2	1.5	20.6	29.9	9.2	4.27	95	1.06	8.84	55	2.78	5.61	0.19	84	0.55	4.72	97	0	0	0	0	0	0	0	0
0	1	65	36	16	78	99.3333	40.4	1.09	1.63	46.9	20.6	1.22	60.2	19.2	1.1	24.2	26.6	45.2	5.76	150	0.79	2.99	48	4.16	5.48	0.24	84.5	0.55	5.64	53	0	0	0	0	0	0	0	0
0	1	65	36.1	20	81	88.3333	73	13.9	1.22	15.31	6.23	2.68	34.8	15.5	2.9	6.7	31.7	21.6	243	272	0.58	9.04	80	2.57	5.73	0.4	84.5	0.55	5.64	53	0	0	0	0	0	0	1	0
0	1	77	36	19	76	106.667	97.3	16.4	0.97	20.89	5.15	3.67	30.2	11.3	1.3	23.6	30.4	13.4	9.25	251	0.74	4.67	64	3.54	5.17	0.33	80.9	0.55	5.68	241	0	0	0	0	0	0	0	0
0	1	75	36.3	20	81	75.3333	51.2	16.6	1.35	11.1	4.5	2.48	38.7	16.4	1	27.2	45	93	10.09	421	0.98	7.83	59	3.24	1.93	0.27	89.3	0.55	7.8	85	0	0	0	0	0	0	0	0
0	1	65	36	20	78	70.6667	60	16.1	1.39	20.56	4.97	2.2	33.6	1.29	1.5	23.5	34.4	265.5	7.27	77	0.79	6.16	20	1.64	1.5	0.47	92.9	0.55	14.74	294	0	0	0	0	0	0	0	0
0	0	73	36.2	18	75	105	95	16.6	1.04	5.17	1.9	5.23	33.6	13.1	1.6	21.2	33.6	17.4	7.12	108	1.15	3.76	40	3.47	2.23	0.49	93	0.55	14.78	185	0	0	0	0	0	0	0	0
0	1	67	36.3	19	61	100.333	75.7	1.03	1.12	1.6	0.6	2.92	30.7	14.2	1.9	20.1	50	26.8	4.8	205	0.98	5.64	62	2.71	3.73	0.16	77.5	0.56	3.33	66	0	0	0	0	0	0	0	0
0	0	76	36.5	12	85	56.3333	53	41.9	1.54	31.06	8.1	1.19	41.9	18.6	1.1	28.5	45	85.7	4.58	367	2.29	14.83	81	1.08	0.17	0.44	74.6	0.56	4.37	43	0	0	0	0	0	0	1	0
0	1	67	36	20	80	105	108	1.06	0.95	1.6	0.3	3.59	34.4	12.5	1.9	25.5	30	14.1	7.08	347	0.91	9.24	67	2.57	11.79	0.01	92.6	0.56	7.61	249	0	0	0	0	0	0	0	0
1	0	74	36.4	21	112	104.667	67	2.36	1.29	59.78	10.4	2.41	56.3	1.22	1.9	16.3	31.7	37.7	7.72	385	1.83	10.81	112	2.06	41.17	0.46	87.2	0.56	7.94	71	0	1	0	1	0	0	0	0
0	0	80	36.3	20	86	61.3333	79.5	1.02	1.13	41.97	9.29	6.23	29.8	14.3	1	36	37.2	43.8	5.59	309	1.25	6.97	61	5.43	12.24	0.19	93.8	0.56	12.83	130	0	0	0	0	0	0	0	0
0	1	76	36.4	21	113	103.667	49.3	14.5	1.55	31.41	11.41	5.11	33.3	17.2	1	23.9	24.3	35.9	12.63	260	2.12	19.26	248	1.18	100	0.55	92.4	0.56	14.83	230	0	0	0	0	1	0	0	0
0	1	86	36	22	112	66.6667	80	0.98	1.16	61.01	14.59	2.87	38.6	1.12	1.2	24.3	30.3	11.5	5.04	216	0.94	5.58	59	2.76	1.37	0.93	90.3	0.56	15.43	161	0	0	0	0	0	0	0	0
1	1	65	36.6	21	70	81.3333	82	1.19	1.13	5.08	2.43	6.2	34.6	14.3	1.2	25.3	29.7	12.6	9.97	713	2.72	35.21	510	3.08	87.63	0.75	94.6	0.56	24.27	115	1	1	0	1	0	0	1	1
0	1	65	36.5	20	94	73.3333	73	0.86	1.23	39.2	13.08	3.37	34.6	15.4	1.4	28.3	38.4	36.1	5.97	260	0.82	5.06	60	3.22	5.07	0.93	94.2	0.56	26.65	185	0	0	0	0	0	0	0	0
0	0	65	36.5	20	87	103.333	103.9	18.2	1.11	28.45	6.24	6.23	37.7	14.3	1.1	26.6	29.8	21.3	6.99	85	0.77	2.05	41	2.41	0.16	0.39	89.7	0.57	9.76	157	0	0	0	0	0	0	0	0
0	1	67	36.5	21	84	111	73	19.8	1.23	5.76	2.37	5.43	48.8	15.3	1.6	19	30.6	12.9	6.71	276	1.11	5.29	62	2.22	26.64	0.47	88.6	0.57	9.78	86	0	0	0	0	0	0	0	0
0	1	77	36.7	22	96	103.333	78.3	16	1.08	5.6	2.2	6.73	48.5	13.8	1.3	23.5	45	8.3	11.3	327	1.61	11.1	113	1.95	1.36	0.85	86.5	0.57	11.19	259	0	0	0	0	0	1	0	0
1	0	65	36.8	15	77	85.3333	58	19.9	1.43	6.33	2.88	6.29	35	17.6	1.2	22	25.9	11.1	21.31	454	1.03	19.39	98	4.05	33.09	0.41	91.4	0.57	11.61	39	1	0	0	1	0	0	1	0
1	1	67	37.8	36	128	106.667	13	0.91	1.82	23.81	6.75	3.06	40.2	1.77	1	19.8	19.5	10	12.99	239	1.18	9.97	110	1.42	100	0.08	30.2	0.58	0.94	35	1	0	0	1	0	0	0	0
0	1	65	36.1	20	86	79.6667	78	15.7	1.17	6.19	2.83	4.18	32.1	14.7	1	29	29.7	64.6	5.51	259	0.81	4.35	59	3.6	0.19	0.33	73.3	0.58	3.58	109	0	0	0	0	0	0	0	0
1	1	73	36.6	21	72	99.3333	77.9	1.06	1.04	4.9	2.6	3.93	47.1	13.4	1.2	28.3	15.5	5.8	5.75	345	2.11	12.82	288	3.25	6.01	0.29	78.8	0.58	4.13	101	1	0	0	1	1	0	0	1
0	1	68	36.3	22	88	71.3333	39	17.3	1.73	31.4	10.4	4.87	51.7	19.8	1.1	21.6	14.1	8.3	2.24	288	2.19	25.69	225	1.35	15.24	0.05	87.4	0.58	5.3	133	0	0	0	0	1	0	0	0
0	1	67	36.5	20	86	119.333	79	15	1.08	13.5	4.1	7.38	29.1	13.8	1.9	18	33.7	20.1	4.57	211	1.05	6.38	59	3.22	0.15	0.6	87.7	0.58	9.75	129	0	0	0	0	0	0	0	0
0	1	70	36.5	20	84	84.6667	70	0.88	1.25	8.43	4.2	3.37	35.1	15.8	1.5	17.2	26.5	15.6	5.5	281	1.09	4.83	45	2.5	4.24	0.42	90.4	0.58	12.34	219	0	0	0	0	0	0	0	0
0	0	73	36	21	86	128	82	16.1	1.08	21.9	7.2	5.19	37.8	13.8	0.8	34.5	29.2	19.1	5.74	368	1.26	4.44	60	3.64	0.1	0.05	69.9	0.59	2.19	38	0	0	0	0	0	0	0	0
0	0	93	36.9	23	90	121.333	105.9	15.9	1.08	16.7	4.3	3.47	38.6	13.8	1.7	20.4	35.1	55.9	4.9	225	1.54	5.92	73	3.04	0.61	0.25	80.4	0.59	4.49	78	0	0	0	0	0	0	0	0
1	1	76	36	20	76	70	34.6	1.02	1.04	1.77	1.46	4.93	35.6	13.4	1.3	29	36.7	25.7	5.54	207	0.96	5.15	79	3.74	0.8	0.27	81.4	0.59	5.21	155	1	0	0	1	0	0	1	0
0	1	66	37.9	20	81	107.333	80	17.9	1.16	2.28	1.12	7.75	46.5	14.6	1.5	28.1	41.2	33.8	6.13	407	1.63	6.1	97	5.4	0.26	0.33	81.1	0.59	5.22	171	0	0	0	0	0	0	1	1
1	1	66	36.6	19	74	100	53.5	15.7	1.29	25.9	11.8	4.15	50.1	15.8	1	22.9	23.6	67.7	4.61	239	1.64	10.3	115	1.18	8.67	0.34	89.4	0.59	9.19	21	1	0	0	1	0	1	0	0
0	0	67	36.5	21	103	104.333	63.5	15.4	1.23	20.7	7.4	3.98	38.2	15.3	1.1	25.8	45	26.5	4.99	368	1.23	9.19	61	3.7	34.36	0.9	86.2	0.59	10.93	160	0	0	0	0	0	0	0	0
1	1	86	36.9	25	112	56.6667	81	15.1	1.15	6.5	1.9	6.18	47.8	14.5	0.79	33.3	19.8	23	1.38	176	1.76	6.69	75	2.41	38.89	0.58	90.9	0.59	13.13	80	1	0	0	1	0	0	1	0
1	1	78	36.1	20	112	86.6667	78	15.5	1.39	42.97	13.81	5.36	34.7	1.37	1.5	24.9	45	8.3	15.16	280	0.91	5.21	38	3.42	3.53	0.39	93.8	0.59	16.06	155	1	0	0	1	0	0	0	0
0	1	65	36.2	18	70	108.333	78.5	0.94	1.17	10.55	3.33	3.46	32.5	13.1	1	27.5	28.3	19.1	5.42	113	1.19	2.39	43	2.08	0.36	0.23	80.9	0.6	4.43	148	0	0	0	0	0	0	0	0
1	0	73	39	23	110	84	59	1.74	1.44	3.92	1.52	5.78	53.6	17.5	0.6	34	50	8.5	8.78	166	1.13	5.98	130	2.63	0.22	0.75	70.9	0.6	4.66	18	1	0	0	1	0	1	0	0
0	1	76	36.9	20	92	133	76	16.9	1.2	7.1	4.18	1.97	41.1	15.1	1.9	14.6	28.1	31.6	2.04	119	1.03	4.49	34	2.36	1.21	0.09	89.2	0.6	6.69	262	0	0	0	0	0	0	0	0
0	0	75	36.5	21	102	104.667	83.3	15.1	1.09	6.87	2.65	8.42	32.3	0.95	1.5	20.5	45	45.3	9.49	208	1.78	6.1	47	2.32	14.79	0.71	91.7	0.6	15.73	137	0	0	0	0	0	0	0	0
0	0	68	37.3	33	104	133	88.9	0.86	0.9	25.92	7.74	7.83	28.1	11.8	1	23.5	50	7.1	10.19	90	1.21	3.95	42	2.76	22.73	0.6	93.9	0.6	20.02	85	0	0	0	0	0	0	0	0
1	1	77	36.2	14	90	101.667	69	2.74	1.27	18.34	4.84	4.41	96.7	16	1.1	25.1	28	274	7.67	78	2.44	11.01	66	2.24	65.26	0.31	97.1	0.6	31.47	4	1	1	0	1	0	0	1	0
1	1	71	36	11	68	108	49.3	15.2	1.41	82.5	37.3	5.31	43.6	17.1	1.3	23.6	31	19	7.68	337	0.88	9.13	74	2.04	181.77	0.37	97	0.6	33.39	73	1	0	0	1	0	0	1	0
0	1	69	36.8	21	130	100	81.1	0.99	1.02	11.7	4.7	4.15	36.6	13.2	1.2	23.5	29	12.3	4.28	395	1.36	7.54	71	1.18	1.38	0.05	81.6	0.61	3.75	147	0	0	0	0	0	0	0	0
0	1	69	36.6	63	122	70	113	0.98	0.98	2.75	0.62	6.04	26.8	0.98	1.7	20.8	12.6	32	3.82	141	1.06	5.9	58	2.57	1.09	0.41	76.1	0.61	4.87	121	0	0	0	0	0	0	0	0
0	1	68	36.6	21	71	110	53.8	21.4	1.33	5.3	2.8	1.93	36.7	16.2	0.8	33.4	45	24.2	12.71	285	0.96	3.22	62	4.23	0.05	0.24	84.4	0.61	6.05	203	0	0	0	0	0	0	0	0
1	1	83	36	19	82	110.333	85	17.9	1.11	5.19	1.85	4.42	43.6	14.5	1	20.3	46.8	5.8	9.67	483	3.93	10.8	688	2.96	1.26	0.39	86.4	0.61	8.53	148	1	0	0	1	0	0	1	0
1	0	76	36.5	26	91	61	95	15.8	1.03	32.86	8.49	7.87	44.6	13.6	1.1	24.8	28.5	21.4	18.11	430	2.01	15.17	119	2.98	100	0.37	93.4	0.61	14.76	54	1	0	0	1	0	1	0	0
1	0	89	36.5	21	71	56.6667	56.7	9.87	1.2	23.87	13.24	5.57	60.2	15	1.48	31.3	46.3	23.5	8.66	856	2.48	50.1	915	4.5	13.48	0.78	92.5	0.61	19.06	301	1	0	0	1	0	0	1	0
1	0	67	36.9	25	112	82	89	18.8	1.68	183	72.3	2.43	53.7	19.4	1.1	25.1	45	43.98	11.14	432.87	3.22	22.09	216.4	3.79	67.07	0.34	95.9	0.61	24.59	73	1	0	0	1	1	0	0	1
1	1	73	36.2	18	79	98.6667	57	1.01	1.44	8.01	2.58	4.89	48.1	17.7	1	26.8	28	39.1	9.79	585	1.78	33.36	377	1.99	100	1	93.6	0.61	25.55	101	1	0	0	1	1	0	0	1
0	1	78	36.2	12	78	97.6667	86	1.03	1.09	4.73	1.72	1.99	34.8	1.07	1.2	26	30.4	9.7	4.97	110	0.82	5.82	53	3.55	0.06	0.28	74.6	0.62	3.71	112	0	0	0	0	0	0	0	0
0	1	79	36.6	22	110	116.667	68.8	1.01	1.17	4.6	3.1	4.2	39.6	14.7	1.3	25.6	50	12.5	4.52	469	1.63	8.75	163	3.12	5.39	0.36	82	0.62	5.95	143	0	0	0	0	1	0	0	0
1	0	74	38.8	21	85	101	81	21.3	2.27	5.82	3.25	1.07	48.7	24.4	0.7	33.2	23.8	103.8	9.61	242	0.53	7.88	61	1.65	0.43	0.55	83.1	0.62	6.93	123	1	0	0	1	0	0	1	0
0	0	75	37.5	17	67	108.333	103	0.92	0.98	6.07	1.94	7.88	38	12.9	1.7	19.3	33.4	39.2	13.08	408	1.36	10.71	127	2.72	16.57	0.28	91.5	0.62	10.64	108	0	0	0	0	0	1	0	0
0	1	76	35.6	21	71	116	73.6	16.8	1.14	10.6	5.6	3.72	34.8	14.4	0.8	31.4	26.1	11.8	8.76	158	1.1	7.95	61	2.1	7.85	0.49	90.7	0.62	12.24	191	0	0	0	0	0	0	0	0
0	1	80	36.3	16	83	103.333	53.3	0.96	1.41	117.78	37.55	1.96	34.2	15.7	1.6	17.1	28.2	36.6	10.2	403	1.18	17.15	102	1.34	19.43	0.67	89.6	0.62	12.43	57	0	0	0	0	0	0	0	1
0	0	68	36.8	23	120	85.6667	98	0.92	1.01	76.81	22.67	3.55	30.4	13.1	1.7	22.4	38.5	17	10.69	92	1.16	8.11	40	4.06	2.72	0.41	89.1	0.63	9.59	176	0	0	0	0	0	0	0	0
1	1	70	36.7	19	87	85	79	15.2	1.78	53.8	23.3	8.18	38.6	20.8	1.14	24	27.4	7.1	5.82	425.5	3.83	35.32	480	2.66	45.76	0.77	92	0.63	17.96	168	1	0	0	1	1	0	0	1
0	1	65	37	19	105	101.333	104	34.8	0.98	10.93	2.79	2.88	34.8	0.98	1.3	22.1	45	14.6	10.61	23	2.97	8.88	60	2.21	0.11	0.23	73.4	0.64	3.77	267	0	0	0	0	0	0	0	0
0	0	83	38.5	15	95	93.3333	80	15.5	1.26	2.82	1.09	8.75	54.6	15.6	1.2	1.21	45	15.9	6.03	412	1.35	7.14	114	3.46	0.78	0.5	74.6	0.64	4.81	109	0	0	0	0	0	1	0	0
0	1	77	36.8	20	68	82.6667	58.5	1.02	1.26	5.1	3.2	4.38	34.2	15.6	1.5	15.2	24.1	29	14.04	110	0.77	7.17	57	1.82	0.05	0.39	86.2	0.64	7.8	81	0	0	0	0	0	0	0	0
1	0	70	36.8	20	78	86.3333	75	16.3	1.21	74.01	25.46	6.58	38.5	15.1	1.5	20.4	31.5	35.5	17.23	174	1.44	6.32	72	2.75	1.56	0.91	76	0.64	7.85	150	1	0	0	1	0	0	1	0
1	1	72	36.5	21	92	110	56.4	0.99	1.25	30.8	10.4	3.44	39.7	15.4	1.1	28.8	32	26.4	5.24	304	0.89	3.88	180	6.32	1.79	0.73	82.8	0.64	8.47	199	1	0	0	1	1	1	0	1
1	1	89	36.8	29	118	56.6667	52.6	16.3	1.29	16.8	6.8	5.21	45.6	15.9	1.1	27.5	30.8	10.9	12.61	354	1.52	18.66	115	3.57	1.34	0.24	91.4	0.64	10.41	145	1	0	0	1	0	1	0	0
0	1	69	36.2	21	82	99.6667	115	17.8	0.93	5.08	1.82	4.72	45.7	12.2	1.1	25	26.3	40.3	4.41	153	1.14	6.15	41	2.46	1.93	0.4	89.1	0.64	10.57	132	0	0	0	0	0	0	0	0
1	1	81	37.4	19	77	58.3333	68	0.96	1.29	20.41	9.08	2.32	43	16.1	0.8	36.2	30	31.7	3.82	198	1.34	5.01	62	1.56	0.27	0.29	87.4	0.64	11.77	169	1	0	0	1	0	0	1	0
0	1	66	36.4	20	95	66.3333	73	13.9	1.23	15.25	3.16	2.87	48.2	15	1.2	25.4	29.9	25.4	5.38	137	0.7	6.62	41	1.96	0.71	0.15	71.4	0.65	2.85	26	0	0	0	0	0	0	0	0
1	0	69	38.8	21	109	88	42.9	0.89	1.53	3	1.2	6.47	42.3	18	1.8	12.5	21.9	11.4	13.81	170	0.48	3.43	47	1.24	3.48	0.08	82.1	0.65	4.23	132	1	0	1	1	0	0	0	0
0	1	83	36.9	15	108	70.3333	41	15.8	1.88	8.96	3.77	6.36	54.7	21.6	1.9	12.8	45	24.9	4.7	313	1.31	15.18	112	2.04	0.18	0.67	70.6	0.65	4.57	116	0	0	0	0	0	1	0	1
0	0	84	36.5	20	80	107.333	72.6	16.4	1.22	9.82	3.13	3.34	31.7	1.21	1.4	25	34.4	26.2	6.44	399	1.23	2.98	52	2.66	0.17	0.43	78.2	0.65	5.31	168	0	0	0	0	0	0	0	0
1	0	92	36.8	26	78	107.333	27	19.2	2.72	18.56	5.21	2.3	52.7	29.1	0.9	23.6	22.3	8.2	6.18	98	2.45	22.03	135	1.54	2.8	0.35	90.7	0.65	11.09	94	1	0	0	1	0	1	0	0
0	1	78	39.8	21	71	116.667	89.4	17.5	1.42	22.05	5.54	5.4	36.3	17	0.9	15.6	33.5	90.8	9.61	169	1.04	5.31	94	2.5	3.3	0.74	89.1	0.65	12.92	171	0	0	0	0	0	0	1	1
1	0	67	37.7	28	106	56.6667	81	0.94	1.14	12.57	3.79	8.81	38.6	14.6	1	25.5	24.3	41.9	9.27	683	3.45	36.71	357	2.64	20.84	0.8	95.2	0.65	30.88	152	1	1	0	1	1	0	0	1
0	0	82	36.6	20	66	132.333	50	1.02	1.65	23.82	6.48	1.2	44.6	1.48	3.1	15.7	50	5.8	11.15	222	1.45	11.06	71	2.26	1.87	0.28	71.5	0.66	4.02	133	0	0	0	0	0	0	0	0
0	1	76	36.5	18	74	70	108	0.89	1.09	7.9	3.5	5.99	38.5	13.9	1	27.1	27.1	15.6	4.81	305	1.39	7.04	52	2.65	4.34	0.46	76.4	0.66	6.66	145	0	0	0	0	0	0	0	0
1	1	65	36.2	25	74	102.667	22	45	1.96	22.71	5.65	2.47	45	22.4	1.4	20.1	27.7	45.6	6.07	315	1.13	18.4	136	2.23	2.55	0.38	88.9	0.66	9.6	91	1	0	0	1	0	1	0	0
1	1	73	36.1	30	112	110	20	1.23	2.12	58.09	22.22	5.58	46.5	23.7	1.4	24.4	33.6	176.1	6.73	362	2.64	17.77	322	2.4	69.89	0.32	89.3	0.66	10.29	48	0	1	0	1	1	0	0	1
0	1	67	36.6	20	85	87	65.1	0.92	1.17	33.6	14.7	4.86	41.8	14.7	1.1	26.7	29.2	7.6	4.86	237	2.44	4.11	148	2.58	1.11	0.53	89.5	0.66	11.87	152	0	0	0	0	1	0	0	0
0	1	70	36.3	20	95	105	68.8	16.8	1.18	18	5.9	3.66	36.4	14.8	0.9	31.1	27.8	11.7	5.17	340	1.4	10.71	92	2.43	0.11	0.37	91.3	0.66	12.2	392	0	0	0	0	0	0	1	0
0	1	87	36.6	18	120	111.667	51.9	17	1.32	9	3.5	5.6	75.5	16.1	1.6	15.9	25.3	12.4	14.94	288	1.89	17.01	134	1.74	1.17	0.35	91.2	0.66	14.56	74	0	0	0	0	1	1	0	0
1	0	77	36.2	20	98	92.3333	76	1.05	1.19	17.17	7.25	4.84	38.1	15	1.1	39.2	41.4	36.3	8.87	846	4.29	41.03	426	4.42	139.94	0.63	95.1	0.66	29.84	179	1	0	0	1	1	0	0	1
1	0	79	36.9	23	90	57.3333	61.6	16.1	1.27	5.82	3.49	7.25	43.7	15.5	0.83	29.4	24.5	212.6	7.05	269	1.43	16.37	116	2.54	31.11	1.23	93.4	0.66	30.08	17	1	0	0	1	0	1	0	0
0	0	73	39.7	20	111	103.333	92	0.98	1.05	180.29	28.65	3.43	33.6	13.6	1.2	27.7	33.4	18.1	5.85	170	1.42	8.17	69	1.97	46.5	0.19	73.1	0.67	3.23	146	0	0	0	0	0	0	0	0
1	1	67	36	18	72	104.333	82	1.11	1.13	1.6	0.8	4.86	36	14.3	1.2	27.4	50	10.2	5.81	287	1.07	4.56	63	3.43	0.05	0.25	70.7	0.67	4.02	157	0	0	1	1	0	0	1	0
0	0	67	36	20	80	91	92.3	16.2	1.04	5.08	1.26	6.92	28.3	1.04	1.8	26.4	14.7	8.2	5.27	100	0.94	2.78	67	3.26	0.52	0.51	72.9	0.67	4.53	147	0	0	0	0	0	0	0	0
1	0	90	36.5	21	84	136.667	79.5	17.4	1.15	13.7	5.7	4.77	43.1	14.5	0.7	29.4	20.6	7.6	7.4	234	0.66	7.63	57	2.16	9.17	0.32	84.3	0.67	6.63	226	1	0	0	1	0	0	1	0
0	1	68	36	20	93	104.667	73	14.5	1.22	48.04	11.91	4.65	46.6	1.17	1.5	19.9	29.9	18.5	7.26	314	1.82	20.67	99	2.06	3.84	0.37	83.8	0.67	7.08	124	0	0	0	0	0	0	1	1
0	1	65	39.8	25	143	72.3333	66.5	17.7	1.13	10.4	4.1	3.93	37.6	14.3	0.9	38.4	36.1	156.7	5.79	118	0.92	3.25	52	3.33	0.32	0.35	86.4	0.67	7.64	429	0	0	0	0	0	0	0	0
0	1	73	37.8	20	110	105	67.2	15.7	1.28	16.58	4.27	6.22	29.4	14.3	1.2	25	29.6	31.5	6.19	425	1.55	14.46	169	1.96	6.09	0.8	81.6	0.67	7.97	99	0	0	0	0	1	0	0	0
0	1	66	37	18	83	101	73	1.06	1.22	7.1	2.13	7.61	38.7	15.3	1.3	25.2	32.6	15	6.48	192	0.93	7.76	81	3.63	45.62	0.23	88.7	0.67	8.06	73	0	0	0	0	0	0	1	0
0	0	79	36.5	20	86	103.333	77	14.9	1.16	46.57	14.84	5.19	33.1	15	1	26.9	26.2	16.2	9.93	88	0.49	4.13	16	2.87	1.86	0.37	88	0.67	8.94	320	0	0	0	0	0	0	0	0
0	1	66	37.2	18	72	74	95	18.9	1.03	2.1	0.93	3.96	36.9	13.7	1.6	19.4	31.7	11	7.15	229	0.98	5.7	81	3.37	3.5	0.55	89.9	0.67	12.23	194	0	0	0	0	0	0	1	0
0	0	67	36.2	18	79	57.3333	84	15.6	1.12	9.56	4.04	8.18	40.2	14.4	1.1	20.3	22.8	52.6	8.61	377	0.98	11.19	110	2.04	51.96	0.48	90.9	0.67	13.07	67	0	0	0	0	0	1	0	1
0	0	75	36.9	20	80	83.3333	63	17.9	1.36	8.24	3.24	2.98	45.9	16.5	1.4	29.2	41.3	27.4	6.28	227	1.66	4.09	41	1.18	0.06	0.26	62.1	0.68	2.65	251	0	0	0	0	0	0	0	0
0	0	86	37.2	22	100	101.333	65	16	1.33	15.68	5.58	1.56	52.4	16.4	1.5	20.2	30.6	44.3	5.1	168	1.47	8.73	30	1.36	0.48	0.09	72.4	0.68	2.83	35	0	0	0	0	0	0	0	0
0	1	68	36.2	17	85	108.333	100	16.4	1	4.76	2.01	4.87	34.4	13.3	1.9	22	26	28	13.34	150	1.12	3.26	38	1.72	13.71	0.3	75.9	0.68	4.26	99	0	0	0	0	0	0	0	0
0	0	73	37.8	19	98	58	83	0.92	1.12	51.88	15.69	4.82	25.6	1.12	1.1	19	21.7	14.3	9.64	210	1.2	16.05	134	4.06	200	0.2	83.8	0.68	5.61	264	0	0	0	0	1	1	0	0
0	0	65	36.7	23	110	74.3333	65.9	16.1	1.16	8.7	3.1	4.97	34.7	14.6	1	30.4	31.7	9.4	9.17	170	1.52	4.1	42	3.57	0.31	0.33	82.1	0.68	6.52	260	0	0	0	0	0	0	0	0
0	1	68	36.3	20	93	108.333	54	14.4	1.31	2.4	0.6	2.89	54.5	16.1	1.9	22.6	42.1	16.8	5.33	300	1.57	8.51	73	1.18	1.28	0.48	82.2	0.68	6.57	106	0	0	0	0	0	0	0	0
0	0	73	39.6	33	131	56.6667	50	0.82	1.6	39.49	11.65	2.39	41.7	19.1	0.9	15.4	33.6	22.9	3.63	176	0.68	8.51	44	1.24	1.48	0.34	87.9	0.68	8.95	73	0	0	0	0	0	0	0	0
0	1	79	37.2	21	111	79.6667	85	1.27	1.1	22.39	8.02	4.88	42.6	14.2	1.1	21.3	23.8	10.2	9.41	352	1.53	16.8	84	1.47	11.28	0.82	90.5	0.68	16.13	123	0	0	0	0	0	0	1	0
0	0	71	38.3	30	112	58	45.7	0.88	1.43	18.7	9.3	2.87	34.9	17.3	1.01	25.12	25.38	9.89	15.36	230.42	1.01	4.73	58.3	2.58	2.87	0.93	91.9	0.68	20.13	84	0	0	0	0	0	0	0	0
0	1	73	38.4	22	101	72.6667	76	1.23	1.19	6.33	2.12	7.12	37	14.9	1	31.3	45	11.1	5.93	203	1.37	8.33	64	2.61	2.17	1.11	90.7	0.68	20.63	406	0	0	0	0	0	0	0	0
1	0	78	36.5	20	75	57.3333	47.5	17.5	1.49	11.7	4.5	5.43	39.1	17.7	0.7	36	23.8	73.8	2.59	396	3.27	38.01	289	3.75	60.79	0.49	94.2	0.68	21.1	256	1	0	0	1	1	0	0	1
1	0	75	36.6	18	72	102.667	59.2	1.14	1.21	7.5	2.7	2.47	41.9	15.1	0.7	32.6	22.2	53.7	5.22	222	0.69	5.11	45	3.67	0.22	0.41	73.3	0.69	4.34	132	1	0	1	1	0	0	0	0
1	0	83	36.8	18	59	62.6667	79	0.87	1.17	16.49	4.6	5.21	50.4	14.3	0.9	26	23.2	14.8	4.64	299	1.45	13.65	88	1.87	52.85	0.37	93.9	0.69	17.72	393	0	1	0	1	0	0	1	0
1	0	67	36.1	21	65	59.3333	73	13.9	1.22	15.31	6.23	2.68	34.8	15.5	2.7	20.5	32.5	14.8	5.56	192	0.87	7.93	48	2.75	0.59	1.35	93.9	0.69	34.64	150	0	0	1	1	0	0	0	0
0	1	81	36.2	20	78	119.333	113	0.98	0.98	2.75	0.62	6.04	26.8	0.98	0.9	27.1	24.5	172.3	5.48	270	2.89	8.86	87	10.71	2.55	0.37	75.1	0.7	5.12	157	0	0	0	0	0	0	1	0
0	0	70	38.6	23	119	86.3333	75	0.98	1.19	7.5	1.08	4.77	40.3	14.9	1	32.2	32.2	22	5.51	162	0.54	3.93	27	1.24	0.19	0.35	82.5	0.7	6.14	152	0	0	0	0	0	0	0	0
0	0	73	36	19	86	70	77.2	0.88	1.11	11.5	4.2	4.24	39.6	14.1	0.9	30	25.6	5.8	6.72	317	1.59	5.51	60	4.56	0.29	0.18	92.6	0.7	13.97	140	0	0	0	0	0	0	0	0
1	1	66	37.2	28	96	85.6667	85	0.94	1.1	53.78	11.26	4.86	43.4	1.08	1	25.2	45	9.6	11.04	442	3.05	23.73	411	1.68	2.59	1.17	90	0.7	19.87	286	1	1	0	1	1	0	0	1
0	0	65	37.6	25	108	56.6667	64	14.3	1.35	39.92	14.45	5.99	32.9	16.5	1.5	17.5	25.7	122	8.4	487	1.35	22.2	99	1.18	35.1	0.45	94.6	0.7	21.2	4	0	0	0	0	0	0	0	1
1	1	68	36.5	27	114	86.6667	61	0.93	1.4	40.8	16.13	3.59	46.9	17	1.5	19	45	91.5	23.22	340	0.73	8.44	153	2.88	58.53	0.11	96.2	0.7	21.9	55	0	1	0	1	0	1	0	0
0	1	65	36.8	20	104	87	85	1	1.1	8.3	2.3	6.67	42.2	14	1.1	24.2	26.4	13	12.5	213	1.25	5.05	39	1.66	2.6	1.13	93.8	0.7	30.59	72	0	0	0	0	0	0	0	0
1	0	76	36.5	20	108	108.333	55	15.8	1.49	1.76	0.94	1.55	33.7	18.2	1.7	17.3	45	78.2	16.79	456	1.69	17.24	75	2.82	0.47	0.14	74.1	0.71	3.27	41	1	1	0	1	0	0	1	0
1	0	73	36.4	20	82	105	76	20.4	1.19	239.07	80.03	2.47	44.5	15.1	1.2	23.6	27.8	7.7	5.52	71	0.57	3.41	35	2.2	34.22	0.19	89.6	0.71	8.76	42	1	0	0	1	0	0	0	0
0	0	88	36.6	19	131	105	43.3	0.96	1.59	15.99	6	5.77	32.7	18.5	1.5	22.1	32.7	22	6.8	452	1.53	25.09	155	1.94	7.63	1.21	92.2	0.71	24.62	165	0	0	0	0	1	0	0	0
1	1	81	37.1	19	78	106.333	81	1.14	1.13	2.57	0.83	4.73	44.8	14.3	1.3	25.6	32	162.6	7.1	196	0.46	3.21	59	4.01	0.41	0.11	89.2	0.72	7.9	365	1	0	1	1	0	0	1	0
1	0	93	36.9	22	79	82	58.5	0.92	1.27	8.5	3.7	4.4	45.8	15.6	0.8	15.1	30	26.6	9.04	406	2.32	10.04	168	3.46	17.87	0.39	87.1	0.72	8.62	174	1	0	0	1	0	1	0	0
0	0	79	36.9	23	90	123	131	16.4	1.37	8.4	4.38	5.03	41.2	16.6	1.06	28.5	30.3	6.9	12.43	526	1.67	11.16	155	3.56	43.29	0.38	92.1	0.72	14.05	80	0	0	0	0	1	0	0	0
0	0	69	41	26	170	75.6667	66	0.97	1.33	27.2	7.71	6.9	33.5	15.9	0.9	21	19.8	105.6	10.31	358	2.17	8.69	133	3.27	5.36	0.29	92.2	0.72	14.74	83	0	0	0	0	1	1	0	0
1	1	80	36.2	25	104	99.6667	61	1.21	1.4	19.43	6.63	6.59	41	17	1.3	22	29.2	49.3	12.98	562	2.73	14.57	300	1.75	100	0.69	90.9	0.72	15.74	137	1	1	0	1	1	0	0	1
1	0	73	36.3	29	106	63	70	0.91	1.25	88.63	14.52	4.38	44	1.19	0.9	27.5	25.5	8.8	12.25	313	2.92	25.04	172	1.98	16	0.63	91.6	0.72	17.13	281	1	0	0	1	1	1	0	0
0	1	68	36.2	20	72	109.667	98.9	0.96	1.04	33.54	13.98	2.66	23.4	11.7	2	18.2	36.7	36.1	8.8	273	0.78	7.84	93	2.81	15.26	1.4	88.5	0.72	18.44	103	0	0	0	0	0	0	1	0
1	1	66	36.2	22	126	97	32	1.16	2.3	2.82	1	1.38	68.9	25.4	2.9	20.3	19.4	21.6	10.89	203	0.82	4.6	97	1.18	2.56	0.7	93.6	0.72	22.54	88	0	0	1	1	0	0	1	0
0	1	67	36.9	20	89	56.3333	70	0.96	1.28	11.32	3.39	1.71	38.7	1.21	1.2	25.7	30.4	107.8	7.93	513	2.12	20.97	134	1.43	2.76	0.47	78.5	0.73	6.1	207	0	0	0	0	1	1	0	0
0	0	72	36.5	19	89	98.6667	84	15	1.11	6.87	2.58	3.2	31.8	14.3	1.4	24.3	34.4	11	11.54	129	1	9.57	51	1.91	0.14	0.43	81.6	0.73	6.43	210	0	0	0	0	0	0	0	0
0	0	76	36.3	16	90	67.3333	77	0.99	1.18	25.63	6.36	3.35	38.1	15.1	1.1	25.2	27.9	31.8	13.58	346	2.44	8.91	122	2.22	3.02	0.36	84.9	0.73	7.19	116	0	0	0	0	0	1	0	0
0	1	65	36	18	92	64.6667	59.6	1.09	1.27	19.9	9.5	2.96	33.6	15.7	0.8	33.5	27.8	124.3	6.06	246	0.73	3.35	49	4.07	1.21	0.5	86.9	0.73	9.7	211	0	0	0	0	0	0	0	0
0	1	70	36.9	21	106	92.3333	71	15.4	1.26	15.03	3.84	4.25	39.8	15.3	0.9	26.2	24.6	13.3	4.97	52	0.82	2.6	38	2.83	0.21	0.83	86.1	0.73	11.56	73	0	0	0	0	0	0	0	0
1	1	83	36	18	51	61.3333	77.2	0.95	1.11	14	6.2	4.13	44.5	14.1	1.2	29.5	45	9.7	1.25	776	2.74	24.14	130	3.06	0.36	0.56	79.5	0.74	6.56	180	1	1	0	1	0	1	0	0
0	1	78	35.5	18	69	112.333	90	18.8	1.06	3.42	1.02	5.04	36.1	13.8	1.7	38.4	31.5	9.9	3.58	341	1.73	7.08	62	2.86	0.18	0.59	80	0.74	6.81	215	0	0	0	0	0	0	0	0
0	1	83	36.2	19	84	79.6667	89	1.04	1.08	10.89	4.18	7.55	34.6	13.8	0.9	30.7	27.5	66.5	8.23	325	0.81	6.96	73	2.29	2.39	0.49	78.4	0.74	7.66	86	0	0	0	0	0	0	0	0
1	1	65	35.5	18	67	99	44	69	1.4	8.6	2.27	4.62	47.7	1.38	0.6	38.4	27.5	10.2	6.59	548	4.54	27.09	336	2.57	139.94	0.39	85.1	0.74	8.91	174	1	0	0	1	1	0	0	1
0	1	69	37.1	15	87	87	66	15.9	1.32	4.75	2.26	6.6	40.2	16.2	1.2	22.9	27.5	10.8	12.24	255	0.83	6.27	61	3.11	85.34	0.34	90.9	0.74	12.2	113	0	0	0	0	0	0	0	0
0	1	70	36.6	20	96	104.333	72.8	15.3	1.11	6.2	2.4	7.51	36.6	14.1	1.1	28.7	45	74	7.19	322	1.09	9.14	75	3.41	10.58	0.26	93.3	0.74	15.42	133	0	0	0	0	0	0	0	0
0	1	74	36.5	20	67	66.6667	74.8	17.9	1.12	11.78	3.82	2.49	30.2	13	1	27.1	36.3	14.9	6.8	639	1.85	8.79	98	1.97	0.88	0.34	80.4	0.75	5.68	98	0	0	0	0	0	0	1	1
1	1	76	38.3	30	103	83.6667	89.4	15.1	1.07	6.6	2.3	4.36	37.7	13.7	1.21	23.9	29	11.2	4.11	787.9	3.71	45.87	702	3.21	1.88	0.42	79.94	0.75	6.09	30	0	1	0	1	0	0	1	0
0	0	66	36.6	20	82	79.3333	108	1.06	0.95	1.6	0.3	3.59	34.4	12.5	1.3	20.7	27.2	18.7	4.18	273	0.94	3.15	34	2.18	1.56	0.24	89.6	0.75	9.44	29	0	0	0	0	0	0	0	0
0	0	76	36.5	20	68	60	87.3	1.09	1.05	37.3	4.5	2.62	29.5	13.5	1.5	27.7	42.8	12.9	9.35	194	0.92	3.2	63	4.13	0.11	0.22	89.8	0.75	9.92	210	0	0	0	0	0	0	0	0
0	0	69	36.2	22	95	136.667	74.2	15.8	1.13	11.1	5.2	5.49	33.1	14.3	1.3	27.4	36.2	20.1	15.74	213	1.42	6.33	43	8.99	0.63	0.59	89	0.75	12.31	242	0	0	0	0	0	0	0	0
0	1	67	37.3	20	75	96.6667	81.3	15.8	1.07	5.9	2.6	5.4	30	13.7	1.5	24.9	37.7	20.2	5.09	233	0.81	5.17	59	3.33	5.36	0.19	92.7	0.75	13.57	182	0	0	0	0	0	0	0	0
1	1	72	37.5	28	103	81	55.8	23.8	1.33	17.5	8	0.81	30.2	16.3	1.14	26.9	30.66	17.86	6.25	587.01	3.55	21.95	167.5	2.39	0.26	2.24	89.1	0.75	27.61	151	1	0	0	1	0	1	0	0
1	1	70	38.7	24	94	97.3333	62	1.02	1.36	4.62	1.51	3.59	50.7	1.27	1	21.9	50	9.8	5.2	160	1.5	5.98	85	1.08	7.07	0.28	58.8	0.76	2.56	53	1	0	0	1	0	0	1	0
0	1	70	36.3	16	134	65	48.4	1.18	1.36	8.8	3.1	1.56	45.9	16.6	0.9	29.5	31.7	30.7	3.75	272	0.96	3.56	91	2.35	0.27	0.26	59.2	0.76	2.75	211	0	0	0	0	0	0	1	0
0	0	79	37	20	99	101.333	105	0.95	1.08	19	5.5	3.98	37.2	13.8	0.9	10.7	30.9	10.7	6.09	215	1.08	6.66	58	2.67	0.05	0.41	76	0.76	6.38	168	0	0	0	0	0	0	0	0
0	1	81	36.3	17	112	74.6667	42.2	1.25	1.58	3.6	2	1.2	50.9	18.6	2	16.4	45	120.7	4.81	677	2.19	9.94	87	1.93	0.13	0.61	72.4	0.76	6.43	52	0	0	0	0	0	0	1	0
0	0	78	36	20	82	92	101	1.07	1	36.98	9.99	3.48	30.9	12.7	0.8	13.5	30.5	14.3	12.59	445	1.49	8.32	56	3.89	0.05	0.46	78.9	0.76	6.63	277	0	0	0	0	0	0	0	0
0	1	70	36.5	20	97	95	77.7	1.02	1.17	6.41	2.06	3.44	33.2	13.1	1.3	26.2	35	14.5	6.09	192	1.04	4.9	44	3.31	4.23	0.7	79.3	0.76	7.74	247	0	0	0	0	0	0	0	0
1	0	73	37.4	26	100	85.6667	58	39	1.47	34.35	9.38	6.9	39	17.2	1	32.6	45	14.3	18.55	195	1.2	8.88	61	1.87	2.5	0.49	91.1	0.76	14.14	216	1	0	0	1	0	0	1	0
1	1	68	36.3	21	95	89.6667	51	1.05	1.62	31.16	6.75	7.39	45.6	18.6	1.1	22.4	24.2	54.2	9.67	388	1.43	13.24	171	2.64	0.44	0.73	91.1	0.76	17.34	95	1	1	0	1	1	1	0	0
0	1	74	37.7	20	66	104.667	45.6	0.92	1.41	9.2	3.5	5.83	42	17.1	1.2	22.5	27.1	18.4	6.52	200	0.86	3.86	47	2.49	1.81	0.6	92.9	0.76	20.07	150	0	0	0	0	0	0	0	0
1	1	73	36.3	26	76	91	62	17.2	1.36	31.52	8.17	6.89	37.4	16.9	1	22.7	45	14.3	26.13	386	1.63	22.67	121	2.54	100	0.9	94	0.76	27.97	54	1	1	0	1	0	1	0	0
0	0	71	35.8	20	78	102.667	79	1.02	1.16	7.01	2.83	5.1	37.5	14.9	1.1	24.6	27.9	11.7	5.72	126	1.27	4.82	41	2.17	1.51	0.62	77.9	0.77	6.44	118	0	0	0	0	0	0	0	0
0	1	79	36	22	94	102.667	103.7	1.23	1.1	46.29	13.19	2.75	41.6	14.1	1	29.9	30.8	18	6.91	712	1.99	16.61	89	3.77	0.45	0.45	89.3	0.77	11.53	407	0	0	0	0	0	0	1	0
0	0	69	36.6	23	72	116.667	139.7	16.9	0.9	3.23	1.04	2.74	23.3	0.9	1.3	23.9	50	7.7	11.86	158	1.68	11.85	57	3.7	0.2	0.33	90.9	0.77	12.39	177	0	0	0	0	0	0	0	0
1	1	81	38	17	102	85.6667	46.4	1	1.49	3.7	1.4	1.98	40.1	17.8	1.6	19.8	31	18.7	8.37	539	1.03	16.7	235	1.65	39.83	0.62	88.7	0.77	12.49	139	1	0	0	1	1	0	0	1
0	0	65	36.5	16	93	85.3333	77.6	0.92	1.16	6.16	1.47	7.83	23.5	1.15	0.9	35.4	45	11.2	11.41	290	0.93	4.55	160	2.63	0.12	0.74	89.1	0.77	14.3	289	0	0	0	0	1	0	0	0
1	1	85	36.8	23	112	59.3333	45	17.2	1.52	36.6	15.2	6.79	58.9	18.1	0.71	32.9	23.19	8	6.13	414	2.96	15.51	100	1.92	200	0.14	95.24	0.77	19.76	90	1	1	0	1	0	0	1	0
1	0	83	36.8	22	152	109.667	30	1.05	2.54	22.86	4.39	5.61	47	27.7	1.2	24.6	29.2	5.8	15.91	331	1.91	14.97	118	1.08	11.82	0.97	91.6	0.77	20.68	195	1	0	0	1	0	1	0	0
1	0	78	36.8	20	97	98.6667	125.6	0.99	1.65	124.6	46.6	3.02	39.5	19.1	1.34	21.9	29.4	96.1	10.84	374	2.07	12.61	168	1.5	0.09	0.77	94.64	0.77	27.96	203	1	0	1	1	0	1	0	0
1	1	82	36.7	25	99	85.6667	46	17.3	1.71	6.59	2.02	5.46	56.3	20.3	0.7	27.1	19.4	10.8	4.36	189	1.27	12.85	42	2.18	6.57	0.34	74.4	0.78	4.72	119	1	0	0	1	0	0	0	0
0	1	69	36.5	20	90	64.6667	72	14.4	1.23	6.87	3.2	2.82	37.7	15.6	1.4	27.6	38.4	17.3	5.43	238	0.88	4.15	59	2.56	4.86	0.38	82.5	0.78	6.93	195	0	0	0	0	0	0	0	0
0	1	84	36.1	23	96	106	65	16.3	1.31	6.65	3.21	2.77	42.3	16.1	1.8	17	45	31.3	3.69	288	0.71	4.37	50	4.05	1.72	0.5	86	0.78	9.46	204	0	0	0	0	0	0	0	0
0	1	73	36.5	19	71	64.3333	61	16.3	1.37	4.12	2.23	2.37	38.9	17	1.6	21.2	33.4	287.9	5.61	284	1.11	9.74	70	2.26	0.81	0.17	90.5	0.78	10.29	141	0	0	0	0	0	0	0	0
0	0	69	36.4	20	74	133	103.4	16.4	1.02	7.3	3	4.49	25.1	13.2	1.2	24.4	30.3	5.8	26.48	275	1.07	8.49	78	4.41	45.47	0.45	91.5	0.78	14.64	233	0	0	0	0	0	0	1	0
1	0	72	36	19	108	89.6667	31	1.43	2.4	30.97	10.73	1.1	85.6	1.99	1.1	23.5	25.2	160.6	5.24	546	5.5	37.75	652	1.94	13.13	0.62	90.4	0.78	15.05	45	1	0	0	1	0	0	1	0
1	0	72	36	21	65	107.333	21.1	20.7	3.76	16.4	8.2	1.01	58.8	36	1.36	19.73	26.93	562.2	3.49	198.14	2.31	10.6	99.1	1.54	0.79	0.57	90.9	0.78	15.28	27	1	0	0	1	0	0	1	0
0	1	76	36.8	17	93	55.6667	67	1.13	1.29	8.53	2.8	6.97	48.1	16.2	0.9	34.1	30	5.8	4.31	491	1.4	14.23	96	2.68	26.84	0.56	90.8	0.78	15.86	84	0	0	0	0	0	0	1	1
0	0	80	36.2	19	78	83.6667	62.5	16.1	1.29	14.13	3.9	6.31	27.5	14.4	1	26.6	13.5	9	5.7	206	1.28	6.09	54	3.03	0.17	0.92	89.7	0.78	16.98	73	0	0	0	0	0	0	0	0
0	1	73	37	35	116	95	90.5	1.01	1.07	11.15	2.66	6.04	29.1	12.1	0.8	28.7	24.5	7.7	12.2	162	1.97	15.42	91	1.74	0.65	0.45	92.8	0.78	17.41	164	0	0	0	0	0	0	1	0
0	0	71	37.1	18	70	88	61.7	0.98	1.23	22.7	8.9	3.88	37	15.3	1.1	31	33	15.7	4.66	263	1.23	4.73	50	5.29	0.09	0.37	72.5	0.79	4.33	121	0	0	0	0	0	0	0	0
0	1	77	36.4	16	65	85	74.8	18	1.1	16.5	5.9	2.54	31.3	14	1.5	26.2	50	7.1	4.13	406	2.69	17.39	275	2.11	0.1	0.23	76.5	0.79	5.09	136	0	0	0	0	0	0	0	0
0	1	71	36.5	20	88	70	76.6	16.8	1.19	7.92	1.92	4.05	31.3	13.3	1.8	38.4	5.2	13	7.28	272	0.57	9.04	80	2.57	0.42	0.01	84.4	0.79	5.24	195	0	0	0	0	0	0	1	0
0	0	68	36	23	69	91	83.6	0.98	1.2	3.05	0.86	3.87	23.7	13.1	1.6	23.1	34.4	15.8	5.8	363	1.48	15.21	260	4.5	0.12	0.23	81	0.79	5.51	183	0	0	0	0	0	0	0	0
1	0	79	36	16	83	87	63.9	0.97	1.18	79.6	25.1	2.02	33.9	14.8	1.5	32.1	31.6	62.7	7.62	186	1.4	6.36	54	4.92	0.39	0.38	75.7	0.79	5.87	82	0	0	1	1	0	0	1	0
0	0	78	37.6	20	105	70.6667	71	0.97	1.25	7.45	2.95	4.43	40	16	1.2	21.6	23.5	11.5	4.31	333	1.24	4.25	61	2.32	0.81	0.19	82.1	0.79	6.8	111	0	0	0	0	0	0	0	0
0	0	74	36.4	24	96	91	75	14.1	1.19	18.72	4.85	4.1	35.2	1.14	1	22.5	23.5	11.8	6.66	83	1.14	6.49	44	1.18	0.04	0.2	85.7	0.79	7.14	253	0	0	0	0	0	0	0	0
1	1	80	36.5	22	112	92.3333	50	1.03	1.61	12.06	3.26	2.89	56.2	19.3	1	23.1	16.7	20.1	6.44	314	1.46	11.95	202	1.14	100	0.19	89.7	0.79	9.57	182	0	1	0	1	1	0	0	1
1	0	69	38.5	23	130	88	50	21	1.61	18.8	4.4	3.68	60	1.45	0.9	23.5	22	30.2	5.56	505	1.87	22.2	121	1.14	51.93	0.23	89.2	0.79	9.66	67	1	0	0	1	0	1	0	0
1	1	67	36.2	18	66	103.333	85.9	21.8	1.09	13.55	4.14	2.76	28.8	12.3	0.5	28.9	45	18.2	4.43	594	2.69	25.85	140	10.91	0.56	0.4	90.1	0.79	12.02	257	1	0	0	1	0	1	0	0
0	1	70	37.5	28	103	80.6667	72.7	15.3	1.13	5.4	2.8	5.83	38.3	14.3	1.75	18.5	32.4	8.2	4.72	542.4	1.66	8.46	76	4.52	5.76	0.69	79.2	0.8	7.67	50	0	0	0	0	0	0	1	0
1	1	67	37.2	20	84	99.3333	84	0.93	1.17	55.89	18.64	3.93	35.5	14.7	1	23.2	24.3	35	8.61	347	1.2	24.13	83	1.18	47.47	0.2	91.8	0.8	12.76	36	1	0	0	1	0	0	1	0
0	1	74	36.3	16	111	107.333	116.6	14.4	1.11	13.4	6	4.55	35.8	14.1	0.89	25.6	50	8.2	4.48	145	1.25	9.02	47	2.33	0.56	0.61	89.3	0.8	13.85	190	0	0	0	0	0	0	0	0
0	1	65	36	30	119	81.6667	42.1	18.7	1.6	46.7	17.5	3.37	40.9	18.7	1.5	20.5	31.5	10.8	10.56	244	0.36	3.34	102	2.64	0.98	0.59	93.1	0.8	20.49	319	0	0	0	0	0	0	0	1
1	0	70	36.7	18	97	92.3333	72	0.88	1.22	60.54	20.19	5.44	36.6	15.2	0.9	32.3	29.6	29.3	7	169	1.19	4.83	42	2.9	2.54	0.61	66.3	0.81	4.36	58	1	0	0	1	0	0	0	0
0	1	77	36.3	20	89	82	75	14.9	1.19	35.6	9.98	2.83	40.4	1.15	1.2	29.4	35.5	20.3	4.58	224	1.21	6.93	62	3.05	0.64	0.71	83.6	0.81	9.69	143	0	0	0	0	0	0	0	0
0	1	85	36.7	20	110	136.667	47.5	17.6	1.49	26	11.1	1.59	43.3	17.7	1	27.7	28.1	21.5	5.68	233	1.38	3.59	60	1.24	0.64	0.53	64.3	0.82	4.01	130	0	0	0	0	0	0	0	0
0	0	79	36.3	20	78	99.3333	99.5	0.95	0.98	2.29	0.64	4.43	28.4	11.1	1.7	19.3	50	9.9	5.36	182	1.39	3.61	47	3.23	0.05	0.24	77.8	0.82	5.08	127	0	0	0	0	0	0	0	0
1	1	67	36	21	111	93	31	1.32	2.56	256.39	58.41	1.88	58.2	2.08	1	36.2	34.6	29.1	7.49	328	2.15	9.24	93	3.84	0.6	0.08	54.8	0.82	9.3	54	1	0	0	1	0	0	1	0
1	0	70	36.9	21	63	87.6667	59.6	1	1.37	29.49	10.26	1.59	31.9	15.3	1.7	19.3	14.9	23.4	11.9	152	0.93	5.98	46	1.93	3.92	0.46	85.7	0.82	11.18	65	1	0	0	1	0	0	0	0
1	1	65	37.6	18	98	87	69	16.3	1.27	14.55	6.22	6.25	35.2	15.8	0.9	27.7	25.7	67.6	7.47	142	0.53	6.06	49	1.24	0.47	0.65	91.5	0.82	18.16	109	1	0	1	1	0	0	1	0
1	1	65	36.5	16	61	87.3333	60	1.16	1.41	35.59	9.97	5.64	45	17.2	1.6	19.1	30.4	13	15.43	363	1.01	13.98	114	2.85	200	0.4	95.3	0.82	26.36	55	1	0	0	1	0	1	0	0
0	1	65	36	26	86	98.3333	55.8	16.3	1.35	15.9	3.9	6.14	42	16.5	1.15	27.1	31.2	11.5	9.69	253.2	1.03	7.03	82	2.47	183.02	0.2	97.2	0.82	30.38	109	0	0	0	0	0	0	1	0
1	0	67	36.8	20	103	90.6667	44	20.3	1.78	32.44	10.4	1.26	37.9	20.4	1	25.5	15.66	39.1	11.11	373	1.73	7.79	43	1.64	1.21	0.98	95.4	0.82	40.8	99	0	0	0	1	0	0	0	0
0	1	80	37	23	88	99	67	0.85	1.31	14.15	6.88	4.66	43.8	16.1	1.6	20	32.8	85.9	5.88	182	1.29	10.7	96	1.18	0.55	0.72	87.4	0.83	13.9	27	0	0	0	0	0	0	1	1
0	1	65	37.1	20	88	70	73	15.7	1.22	15.92	3.95	7.19	40.7	1.17	1.1	24.2	25.9	9.1	4.65	188	0.91	4.87	50	2.45	0.32	0.93	88.4	0.83	15.7	275	0	0	0	0	0	0	0	0
0	1	70	36.6	19	68	78.3333	71.7	18.9	1.21	26.46	9.86	1.55	21.1	1.19	1.7	34.8	23.5	77.4	4.18	235	1.74	11.81	68	2.45	4.18	0.66	90.9	0.83	16.6	192	0	0	0	0	0	0	0	0
0	0	71	36	17	120	107.333	57	1.91	1.46	73.84	23.22	5.5	46.6	17.6	1.8	15.4	28.1	96.6	13.13	226	1.22	15.15	119	1.43	12.96	0.7	92.8	0.83	21.72	247	0	0	0	0	0	1	0	0
0	1	65	36.3	20	80	105	97	20.8	1.02	1.83	0.27	4.02	43.5	13.4	1.1	29.1	31.1	209.3	7.09	256	1.15	3.46	57	5.21	0.73	0.28	63.8	0.84	3.2	260	0	0	0	0	0	0	0	0
0	1	69	36.2	20	92	107.333	87.3	16.1	1.05	4.3	2.3	4.68	39.2	13.5	1	29.2	45	7.2	4.21	413	1.02	8.84	83	3.32	0.76	0.37	75	0.84	4.94	118	0	0	0	0	0	0	1	0
0	1	74	36.6	19	100	88.3333	71.4	0.98	1.12	3.9	1.3	4.92	39.3	14.2	1.1	27.4	22.7	12.4	4.15	234	1.19	5.03	61	2.68	2.56	0.45	78.1	0.84	6.47	228	0	0	0	0	0	0	0	0
0	0	79	36	18	54	58.3333	75.2	0.92	1.08	1.7	0.7	4.07	42	13.8	1.3	19.9	25.7	18.4	5.64	169	0.75	2.44	43	3.53	0.12	0.36	80.5	0.84	6.48	147	0	0	0	0	0	0	0	0
0	1	77	36.3	35	126	76.6667	51	1.07	1.59	18.38	6.42	3.65	44.4	18.6	1.4	20.1	28	121	11.26	292	1.46	13.79	142	2.06	0.07	0.13	86	0.84	6.96	84	0	0	0	0	1	1	0	0
0	1	67	36.5	17	78	91	66	16.6	1.31	9.82	6.11	3.95	46.6	16.1	1.2	26	30.3	9.7	7.13	119	0.9	3.02	48	2.49	5.91	0.19	82.6	0.84	7.11	226	0	0	0	0	0	0	0	0
1	1	74	38	19	97	102	79.3	15.4	1.45	13.15	5.4	4.94	44	17.4	1	37.6	34.4	17.6	7.28	272	4.59	9.04	80	4.1	140.79	0.68	81.7	0.84	8.92	250	0	0	1	1	0	0	1	0
0	1	77	35.9	18	72	111	56.4	16.2	1.25	13.4	3.9	4.57	45.5	15.4	0.9	25.8	22.1	18.5	4.16	133	0.99	6.62	41	4.2	5.35	0.34	87.3	0.84	9.48	155	0	0	0	0	0	0	0	0
0	0	69	37	23	86	109.667	43.4	14.1	1.56	28	12	5.43	50.7	18.3	2	21.5	28.1	13.1	18.88	303	0.6	6.81	36	3.58	29	0.74	93	0.84	23.22	47	0	0	0	0	0	0	0	0
1	1	71	35.5	20	106	90.6667	80	16	1.49	14.72	8.08	4.44	46.4	17.5	1.15	24.3	27.9	51.6	5.9	371	1.47	11.26	120	1.73	100	0.93	93.8	0.84	29.93	55	1	0	0	1	0	1	0	0
0	1	77	36.9	21	71	56.6667	58.6	1.37	2.79	196.14	25.12	2.01	55.1	28.8	0.85	26.5	22.6	75.3	4.94	508	1.85	12.57	176	1.98	100	0.87	94.6	0.84	34.96	213	0	0	0	0	1	0	0	0
0	1	74	36.9	23	90	121.333	56.4	1.07	1.26	1	0.6	2.11	41.8	15.5	1.3	23.2	29.8	268.1	5.56	129	0.86	9.13	50	3.82	0.79	0.63	78.3	0.85	6.93	246	0	0	0	0	0	0	0	0
0	0	69	36.8	21	71	116	57.6	0.99	1.42	8.95	4.35	2.09	39.1	17.3	0.89	15.2	32.8	33.6	9.4	377	1.16	7.27	81	1.24	0.04	0.58	77.4	0.85	7.06	85	0	0	0	0	0	0	1	0
0	1	70	36.4	18	74	57.3333	83.7	0.92	1.07	8.4	3.2	5.31	40.8	13.7	1	30.6	31.5	6.5	7.19	225	1.61	3.97	81	2.31	0.55	0.26	83.8	0.85	7.42	202	0	0	0	0	0	0	1	0
0	1	65	36.6	18	101	66.6667	89	16.4	1.07	5.08	2.21	4.63	34.6	14	1	23.2	23.4	54.6	7.96	307	0.99	7.51	45	1.97	1.05	0.49	83.1	0.85	8.01	180	0	0	0	0	0	0	0	0
0	1	68	36.5	24	142	109.667	54.6	0.93	1.33	19.7	6.7	6.34	35	16.3	1.2	24.7	30.5	17.8	5.08	274	0.95	5.71	70	2.83	5.65	0.27	87.4	0.85	9.18	185	0	0	0	0	0	0	0	0
0	1	81	36.2	17	64	109.667	76.8	0.95	1.09	7.22	2.32	5.95	27.9	12.7	1	28.6	29.3	24.1	5.33	128	0.82	3.85	32	3.75	1.8	0.52	84.7	0.85	9.37	203	0	0	0	0	0	0	0	0
0	0	75	36.9	23	90	119.333	56.4	1.01	1.25	19.9	8	1.97	33.2	15.4	1.7	38.4	29.9	53.1	9.28	230	1.17	5.46	51	2.81	0.45	0.51	79.1	0.85	10.3	161	0	0	0	0	0	0	0	0
0	0	71	36.2	18	96	103.333	71.7	16.7	1.21	30.93	10.04	5.62	24.6	13.5	1.7	1.71	19.6	5.8	4.08	153	0.74	5.27	36	3.58	0.22	0.5	88.8	0.85	12.56	366	0	0	0	0	0	0	0	0
1	0	80	37.3	25	120	62.6667	48	17.6	1.7	16.57	7.38	3.81	43.7	19.8	1.2	23.7	28.7	89.8	4.29	119	1.52	8.18	61	1.18	3.42	1	92.5	0.85	24.89	195	1	0	0	1	0	0	1	0
1	1	67	36	20	63	86.6667	73	1.11	1.23	3.52	1.05	1.78	35.8	14.7	1.5	22.7	33.1	19.7	5.73	278	0.8	5.74	50	3.34	0.23	0.22	63.2	0.86	3.15	100	1	1	0	1	0	0	1	0
0	1	70	36	18	82	121.333	35.5	20	1.85	0.69	0.58	2.16	29.1	20.3	1	9.74	45	18.7	6.74	424	1.81	6.24	57	2.64	0.07	0.33	74	0.86	4.88	190	0	0	0	0	0	0	0	0
0	0	68	38.2	21	121	62.6667	64.7	18.7	1.17	13.1	6.3	1.86	39.3	14.7	0.8	30.9	25.5	61.6	6.84	64	1.09	2	182	2.44	0.31	0.12	81.1	0.86	5.57	97	0	0	0	0	1	0	0	0
0	1	88	37.2	20	76	85	76	16.1	1.18	5.98	3.08	5.62	41.2	15	1.7	16	27.5	17.3	5.75	300	1.08	10.14	94	2.14	1.6	0.43	73.1	0.86	6.1	112	0	0	0	0	0	0	1	1
0	1	70	36	23	130	99	75.2	15.6	1.15	2.12	0.52	6.99	29.2	12.9	1.1	28.2	30.8	7.2	4.6	189	1.58	7.51	58	2.92	0.22	0.56	71.6	0.86	6.34	221	0	0	0	0	0	0	0	0
0	1	77	36.2	15	91	89.6667	49	1.25	1.64	7.63	3.42	2.96	54.6	19.3	0.8	29.7	25.2	22.5	4.64	453	2.72	44.83	254	4.03	5.73	0.4	86.5	0.86	11.65	137	0	0	0	0	0	0	0	0
0	1	66	38	47	107	79.3333	60	0.91	1.43	7.81	2.21	4.12	45.7	16.8	1.2	19.4	45	18.6	10.66	115	1.58	12.12	71	1.76	6.16	0.37	88.3	0.86	12.24	149	0	0	0	0	0	0	0	0
1	1	78	36.5	19	98	99	18	22.1	4.29	11.04	6.01	2.94	58.6	41.6	0.7	36.2	26.4	16.9	8.12	242	1.49	17.94	83	2.19	37.59	0.41	90	0.86	12.81	100	1	1	0	1	0	0	1	0
0	0	78	36.7	17	65	61	71.6	1.01	1.15	16.7	6.6	3.95	35	14.5	1.2	25.5	45	9.7	6.47	240	0.75	5.06	72	2.32	5.99	0.4	91.8	0.86	15.57	120	0	0	0	0	0	0	0	0
0	1	66	36	19	76	73.6667	103.4	17.2	0.9	1.79	0.65	6.44	36.6	12	1	28.4	28	5.8	5.66	217	0.75	7.57	43	2.26	0.42	0.23	74.9	0.87	5.06	218	0	0	0	0	0	0	0	0
1	0	78	37	18	74	61.3333	80	1.07	1.14	3.81	1.23	6.37	40.8	14.8	1.5	24.2	33.7	6.6	5.08	243	0.82	3.07	49	2.96	0.05	0.33	80.3	0.87	6.72	154	0	0	1	1	0	0	0	0
0	1	75	38.3	20	95	110.667	44.1	1.02	1.44	4.5	1.7	1.97	38.1	17.4	0.7	31.5	23.3	15.3	4.38	190	1.23	6.01	54	1.73	13.48	0.49	84.3	0.87	8.91	295	0	0	0	0	0	0	0	0
0	1	85	37.2	21	71	115	55	16.2	1.27	6.4	3.1	3.07	36.1	15.7	1.13	29.5	50	13.6	6.01	344.9	1.16	8.1	92	2.77	62.56	0.85	90.2	0.87	18.05	140	0	0	0	0	0	0	1	0
0	1	81	37.7	24	80	59.3333	65	18	1.32	21.97	3.46	5.72	41.5	1.24	1.2	23.7	45	26.4	10.06	324	0.89	10.75	64	3.12	1.29	1	89.9	0.87	18.95	167	0	0	0	0	0	0	0	0
0	0	76	36.9	21	71	116.333	118	0.9	1.18	22.86	5.33	8.69	28.9	1.16	1.1	26.9	29.8	5.9	5.77	169	0.9	3.01	56	4.18	3.36	0.2	67.3	0.88	3.47	160	0	0	0	0	0	0	0	0
1	1	81	36	20	66	90.3333	77	17.6	1.18	9.95	4.6	2.48	37	14.9	1	33.6	33.9	19	8.23	265	1.14	6.79	65	1.75	6.38	0.16	76.9	0.88	4.58	155	1	0	0	1	0	0	1	0
0	1	79	36	22	81	106.667	114	0.9	1.24	33.1	13.45	5.78	49.3	15.6	1	26.1	45	17.9	12.43	299	1.46	7.39	58	3.12	3	0.64	72.5	0.88	6.26	179	0	0	0	0	0	0	0	0
0	1	68	37.5	23	65	105	60	0.98	1.42	146.04	25.05	2.49	46.9	17.2	1.2	31.7	39.3	46	8.73	180	0.42	3.09	45	6.23	0.16	0.32	86.7	0.88	9.34	75	0	0	0	0	0	0	0	0
0	1	70	36.5	18	124	107.333	43	23.1	1.84	2.63	0.9	1.55	64.4	21	0.9	38.4	39.4	657	7.15	218	1.23	10.68	76	1.99	0.7	0.54	85.3	0.88	9.94	125	0	0	0	0	0	0	1	0
1	1	65	36.8	21	100	101.333	48.1	19.3	1.43	109.6	51.4	1.93	36.2	17.1	0.9	32	28	38.2	5.33	346	1.42	13.41	126	2.13	1.32	1.03	84.5	0.88	12.43	183	1	0	0	1	0	1	0	0
0	1	67	36.1	21	120	109.667	105	1.38	1.63	5.73	3.21	7.42	45.8	19	0.8	14.4	29.8	43.1	17.05	797	3.18	41.58	150	3.32	12.96	0.37	93.8	0.88	20.53	60	0	0	0	0	1	0	0	0
1	0	80	37.3	17	94	88.3333	68	15.6	1.3	16.32	5.33	3.52	50.6	1.23	1.2	24.7	29.7	5.8	2.45	33	4.58	20.36	232	1.8	1.28	0.78	70.5	0.89	6.78	157	1	1	0	1	1	0	0	1
0	1	78	36.1	19	82	79	75	1.01	1.21	6.32	2.54	4.06	35.5	14.8	1	27.8	26.5	17.1	5.72	125	1.54	7.11	53	2.13	5.61	0.45	79	0.89	8.87	146	0	0	0	0	0	0	0	0
1	1	68	36.2	20	85	56.3333	74	16.5	1.22	30.88	7.34	2.27	29.1	14.9	1.1	23.6	26.7	47.9	14.66	189	0.59	6.14	62	2.55	6.59	0.55	87.5	0.89	11.66	150	1	0	0	1	0	0	1	0
1	0	80	37.3	37	109	97	57	0.98	1.47	13.56	3.19	4.39	48.5	1.35	1.2	17.7	45	12.6	6.06	306	1.17	10.75	51	4.13	13.99	0.18	92.8	0.89	15.14	57	1	1	0	1	0	0	1	0
0	1	85	36.6	20	80	70	43.3	1.03	1.61	45.24	14.74	3.14	34.3	1.58	1.4	21.4	29.5	131.6	9.67	186	0.96	9.37	60	2.8	0.06	0.83	93.6	0.89	26.91	59	0	0	0	0	0	0	0	0
0	1	71	36.5	25	90	68	72.8	0.86	1.2	25.71	7.55	4.16	25.9	1.19	1.1	22.4	25.6	11.9	7	70	0.34	3.64	21	2.08	0.31	0.67	77.7	0.9	8.21	503	0	0	0	0	0	0	0	0
1	0	65	36.4	21	99	90.3333	94.3	0.88	0.99	12.68	4.34	4.8	30.2	11.5	1.5	23.2	50	15.7	13.33	193	0.72	2.13	160	2.9	0.4	0.36	58.6	0.91	3.21	76	1	0	0	1	0	1	0	0
0	1	74	37.1	16	89	98	99.1	1	1.04	7.77	1.79	3.77	31.3	11.7	1.3	28.7	45	7.8	5.9	188	0.92	7.45	53	3.97	0.05	1.27	74.1	0.91	8.46	217	0	0	0	0	0	0	0	0
0	1	68	39.3	23	112	116.667	71	39.5	1.24	13.04	3.49	4.92	39.5	1.18	1.3	29.8	40	23.2	10.82	198	0.71	5.27	47	2.34	0.54	0.55	89.1	0.91	13.36	266	0	0	0	0	0	0	0	0
0	0	83	36.2	25	97	70.6667	78	15.2	1.17	68.19	18.9	4.36	26.3	14.8	1.1	25.4	27.8	18.8	9.75	263	0.97	11.42	64	3.51	12.64	0.39	93.9	0.91	21.62	118	0	0	0	0	0	0	0	0
1	0	69	36.5	11	81	92.6667	75	0.97	1.2	12.36	4.4	4.61	36.8	1.15	0.9	23.8	45	35.2	7.63	1042	5.25	63.77	559	4.86	100	2.02	89	0.91	26.87	7	1	0	0	1	0	0	1	1
1	0	72	36.6	18	66	96	65.5	1.08	1.21	7.3	2.7	2.09	34.3	15.1	1	29.8	19.3	10.4	4.06	230	0.82	3.85	66	4.46	96.61	0.15	71.1	0.92	3.85	193	0	0	1	1	0	0	1	0
0	1	89	36.5	19	111	107.333	92.6	1.02	1	1.95	0.78	2.37	27.5	11.6	1.6	22.7	31.4	13.5	4.48	328	1.13	11.97	75	3.05	22	0.34	65.2	0.92	4.32	184	0	0	0	0	0	0	1	0
1	1	69	36.2	17	69	85.6667	49.1	1.08	1.31	1.94	1.03	2.46	30.7	16.1	1	27.5	26.7	14.3	9.16	314	1.07	5.64	79	2.73	17.17	0.37	82.2	0.92	7.61	128	1	0	0	1	0	0	1	0
1	1	65	38.3	30	112	79.6667	25.7	21.1	2.21	6.74	4.51	1.1	62.4	23.6	0.75	25.9	19.3	534.6	6.32	243	4.2	24.33	152	0.77	1.99	0.34	87.5	0.92	10.49	80	1	0	0	1	0	1	0	0
1	1	81	36.8	27	92	105.667	51.3	0.94	1.31	15.7	7.2	6.34	47.5	16.1	1	23.6	45	24	10.79	363	1.7	8.81	88	1.59	1.47	0.5	89.8	0.92	15.51	103	0	1	0	1	0	0	1	0
0	1	75	39.6	30	120	80	65.9	15.5	1.16	4.9	3.1	3.51	32.7	14.6	1.5	28	43.2	28	8.36	281	1.33	5.18	78	3.43	0.95	0.76	90.6	0.92	18.04	212	0	0	0	0	0	0	1	0
0	0	74	38	22	130	78.6667	72	0.9	1.24	33.1	13.45	5.78	49.3	15.6	0.9	28.3	25.4	9.1	3.9	92	1.13	2.79	17	2.18	0.33	0.94	91.5	0.92	22.95	1207	0	0	0	0	0	0	0	0
1	0	77	36.5	20	88	86.6667	77.9	16.9	1.16	3.9	1.7	3.3	32.8	14.6	1.18	29.7	33.6	12.8	8.94	246	0.65	5.64	54	4.51	3.19	1.19	91.24	0.92	24.07	212	1	0	0	1	0	0	1	0
1	1	83	36.4	34	118	76.6667	49	18.1	1.72	120.23	48.38	6.24	32.6	19.1	0.8	34.2	26.7	24.8	5.94	434	3.28	25.77	196	4.05	38.33	0.86	93.4	0.92	27.01	121	1	0	0	1	1	0	0	1
1	1	76	36.7	22	87	96.3333	5.8	20.3	1.66	29.3	12	1.68	51.7	19.6	1.27	17.3	21.9	145.7	5.76	307	1.69	6.04	93	3.65	1.99	0.39	70.34	0.93	4.53	29	0	0	1	1	0	0	1	0
1	1	70	36.3	20	74	101	100	19.3	1	2.47	0.38	2.52	36	1	1.2	27.3	31.9	200.8	4.54	211	1.03	4.55	62	3.24	0.18	0.46	64.9	0.93	5.08	157	0	0	1	1	0	0	1	0
0	1	72	36.1	20	92	68	69	49.1	1.26	129.3	52.9	2.75	49.1	1.2	1	23.2	23.4	17.1	5.04	356	1.13	9.56	81	4.05	0.22	0.67	88.7	0.93	14.28	139	0	0	0	0	0	0	1	0
0	0	89	36.5	25	132	92.6667	95	15.7	1.03	21.52	6.42	2.86	33	1.02	0.9	26.7	24.3	40.6	5.52	375	3.23	20.86	174	1.56	100	0.85	91	0.93	19.85	59	0	0	0	0	1	0	0	0
1	1	83	39.7	22	122	103.333	47	45	1.68	86.06	21.27	6.02	45	1.5	1.1	23	45	17	15.78	640	4.08	30.13	329	1.77	79.39	0.33	93.9	0.93	20.69	87	1	1	0	1	1	0	0	1
1	0	83	36	29	79	91.6667	30	0.95	4.82	8.05	1.54	2.09	73.4	46.7	1.01	24.2	24.5	5.8	2.74	198	3.75	7.74	110	0.77	12.75	0.46	95.6	0.93	33.04	113	1	1	0	1	0	0	0	0
0	1	79	36	19	107	86	96	20	1.02	3.8	1.5	2.83	36.5	13.6	1	32.9	13.5	32.9	4.8	270	1.26	8.1	65	4.2	12.6	0.2	63.1	0.94	3.18	150	0	0	0	0	0	0	0	0
0	0	79	36.1	18	88	105	81	40.7	1.14	12.46	3.86	3.74	40.7	14.7	1	27.4	26.3	15.8	5.61	278	1.15	4.91	40	1.7	0.12	0.29	72.7	0.94	4.76	200	0	0	0	0	0	0	0	0
0	1	74	36.5	21	131	106.667	89	0.94	1.07	1.64	0.99	2.84	39.8	14	1.8	23.1	40.8	10.8	9.11	197	0.6	4.97	54	2.71	0.06	0.41	81.9	0.94	8.26	227	0	0	0	0	0	0	0	0
0	1	83	38.3	17	118	105.667	67	18.4	1.28	36.01	14.3	2.44	26.5	16	1.4	22.5	32.6	10.9	8.19	453	1.25	17.83	94	2.92	0.15	0.34	87.3	0.94	10.21	259	0	0	0	0	0	0	1	1
0	0	84	36.2	27	103	105	73	13.4	1.22	6.92	3.22	3.65	44.3	15.1	0.9	26	45	14.2	7.76	244	1.3	9.83	93	1.83	12.09	0.24	89.7	0.94	11.79	207	0	0	0	0	0	0	1	1
0	0	65	36.9	25	112	61.3333	78	1.08	1.08	14.09	8.15	2.76	38.2	13.8	0.87	31.9	50	10	5.86	255	4.51	11.49	320	3.22	4.31	0.76	82	0.94	11.99	96	0	0	0	0	0	0	0	0
0	0	84	36.5	19	86	98.6667	57.7	1.02	1.23	25.9	9.6	4.09	33.4	15.3	1	25.8	37.5	9.7	3.32	486	1.49	2.5	66	5.94	9.19	0.92	83.6	0.94	13.36	238	0	0	0	0	0	0	0	0
0	1	79	36.9	25	121	103.667	49	0.88	1.7	21.9	5.18	4.67	38.5	19.2	1.7	22.6	38.4	104	5.74	893	3.37	18.74	250	2.52	30.09	0.85	88	0.94	15.09	166	0	0	0	0	0	0	0	0
1	0	75	36.9	25	112	86.3333	53.1	15.6	1.39	13.9	3.9	6.18	45.2	16.9	0.7	23.4	50	5.8	4.18	503	2.19	16.65	127	3.01	8.92	0.98	91.81	0.94	23.33	27	1	0	0	1	0	1	0	0
0	1	68	36.9	23	95	66	60.4	15.9	1.2	6.9	1.8	7.85	38.9	15	1.5	26.3	39.5	15.9	16.1	177	0.46	5.2	40	2.06	0.1	0.77	76.7	0.95	7.67	199	0	0	0	0	0	0	0	0
1	1	75	37.5	28	103	56.6667	69.5	1.15	1.19	3.26	3.04	4.45	46.8	14.8	0.81	38.4	34.2	8.9	7.86	272	4.14	19.99	193	1.68	2.21	0.29	86.3	0.95	9.14	213	1	0	0	1	1	1	0	1
0	1	68	36	20	75	65.6667	68.6	1	1.14	4.1	2.3	3.95	31	14.4	1.6	23.6	38.8	12.9	7.09	353	1.05	9.08	84	4.89	30.28	0.62	84.8	0.95	10.49	133	0	0	0	0	0	0	1	0
1	1	93	36.5	18	78	57.3333	72	1.16	1.24	35.9	50.8	3.43	44.2	15.5	0.7	38.4	26.8	11.7	7.05	877	1.78	73.24	823	2.18	8.67	0.74	83.7	0.95	11.32	155	1	0	0	1	0	0	1	0
1	0	87	36.2	21	77	81	23.2	0.93	2.64	7.8	3	6.41	51.4	28.1	1.3	21.6	29.1	6.5	5.48	380	1.96	16.71	259	3.45	1.47	0.57	90.2	0.95	15.87	169	1	0	0	1	1	0	0	1
0	1	78	36.9	21	84	62.6667	66.1	15.5	1.28	26.33	8.69	4.98	32	14.3	1.2	23.2	45	39.6	6.6	224	1.55	7.58	62	1.99	3.58	0.95	76.5	0.95	31.82	105	0	0	0	0	0	0	0	0
0	0	84	37.2	24	79	105	90	0.93	1.07	2.93	1	7.75	44.3	13.8	1.6	17.1	45	11.9	4.15	318	1	5.44	71	2.91	0.04	0.5	64.4	0.96	4.69	260	0	0	0	0	0	0	0	0
0	0	82	38	25	92	85.6667	75	14.2	1.21	96.03	19.05	6.78	39.6	14.8	0.9	32.5	45	5.8	4.96	161	0.9	3.49	29	1.82	1.54	0.37	84.9	0.96	8.88	185	0	0	0	0	0	0	0	0
0	1	68	37.8	20	102	68	103.4	0.91	0.88	6.8	2.22	6.34	42.8	11.3	1	26	20.2	13.3	4.56	154	0.94	3.04	55	3.29	4.67	1.03	78.9	0.96	9.69	414	0	0	0	0	0	0	0	0
0	1	70	36.5	20	86	99	104	0.88	1.11	11.5	4.2	4.24	39.6	14.1	1.3	24	24.7	37.5	23.53	211	1	7.2	44	1.93	28.71	0.94	80.6	0.96	10.25	119	0	0	0	0	0	0	0	0
0	1	82	35.6	23	135	105	64	0.96	1.21	2.3	0.8	4.72	40.1	15.1	1.3	26.8	35.7	12.1	12.24	192	0.9	6.4	78	4.59	0.69	0.88	85.4	0.96	13.29	148	0	0	0	0	0	0	1	0
0	1	68	39	35	87	62.6667	86.6	15.1	1.08	17.54	4.88	5.85	32.7	12.2	1.1	24.2	27.2	19	5.09	431	2.22	15.69	102	2.96	100	0.79	92.6	0.96	24.08	184	0	0	0	0	0	0	0	1
0	0	68	36.3	18	82	78.3333	108	0.93	0.95	19.1	6.67	4.55	35.5	12.5	1.1	23.8	27.2	5.8	7.14	136	0.59	2.83	38	1.24	1.21	0.26	67.2	0.97	4.03	222	0	0	0	0	0	0	0	0
0	0	71	36.2	20	71	101	75.6	17.5	1.17	4.6	1.39	3.17	28.7	1.17	1.1	28.5	31.3	192	7.34	164	1.36	6.17	54	2.5	0.12	0.45	61.8	0.97	4.49	93	0	0	0	0	0	0	0	0
0	1	76	37.6	22	74	106.667	82	15	1.12	2.2	0.69	2.14	41.8	14.6	1	22.5	23.3	17.8	10.06	82	0.68	8.62	30	3.02	0.07	0.34	77.8	0.97	5.94	216	0	0	0	0	0	0	0	0
0	1	70	37	19	92	56.6667	60.6	15.7	1.3	4.5	0.7	7.76	52.8	16	1.04	31.6	45	7.2	5.88	140.8	0.95	3.23	41	2.75	1.73	0.42	81.81	0.97	8.24	261	0	0	0	0	0	0	0	0
1	1	76	36.8	26	90	63	70	1.17	1.24	23.5	6.91	4.76	43.3	15.9	1	30.6	31.4	12.9	8.69	771	3.74	44.53	396	4.3	6.18	0.59	81	0.97	8.87	260	1	0	0	1	1	0	0	1
0	0	77	36.8	19	85	105	113	0.89	1.56	32.11	15.36	4.24	46.9	18.3	1.1	25.2	27.5	16	14.01	209	0.7	6.78	61	3.32	1.88	0.79	81.7	0.97	10.5	147	0	0	0	0	0	0	0	0
0	1	70	37.5	28	103	82	55.3	15.8	1.27	11.8	6	5.1	42.8	15.7	0.8	32.9	16.3	13.6	3.25	88	0.8	4.78	61	2.05	0.13	0.96	85.2	0.97	13.53	240	0	0	0	0	0	0	0	0
1	1	88	38.5	25	82	84	87.9	16.3	1.07	5.91	1.65	5.91	30.3	12.1	1.1	27.9	45	130	10.37	460	3.08	16.09	133	2.51	8.15	0.54	90.7	0.97	16.45	78	0	0	1	1	0	1	0	0
0	0	70	36.8	20	93	121.333	97	16.8	1.02	2.47	0.95	5.64	33.8	13.3	0.9	12.8	32	5.8	13.19	228	1.7	11.77	52	6	0.12	0.33	72.1	0.98	5.49	253	0	0	0	0	0	0	0	0
0	0	66	38.3	30	103	56.3333	51.3	21.2	1.34	83.18	29.25	1.42	49.3	16.3	0.82	26.2	21.5	5.8	4.84	162	2.14	8.5	104	2.72	1.89	0.17	85.4	0.98	8.46	73	0	0	0	0	0	1	0	1
1	1	69	37	19	132	104.667	54	15.8	1.54	9.05	4.5	3.11	44.2	18.4	1.4	19.3	45	17.6	12.55	209	1.36	6.59	132	4.12	60.44	0.15	91.2	0.98	13.48	45	1	1	0	1	0	1	0	0
0	1	92	36.7	37	98	70.6667	67	0.91	1.29	6.13	1.87	4.8	42.4	1.22	1.5	23.7	34.4	56.8	8.82	468	1.45	10.21	78	2.94	24.41	0.52	91.9	0.98	18.5	174	0	0	0	0	0	0	1	0
0	0	67	36.4	18	130	74	88.8	16.9	1.07	10.37	4.81	3.61	30	12	1.1	27.8	29.3	11.4	7.46	94	0.84	1.44	23	3.83	0.2	0.25	54.9	0.99	2.97	160	0	0	0	0	0	0	0	0
1	0	73	36.6	18	86	61.3333	93	1	1.05	1.67	0.91	3.41	40.8	13.5	1.6	32.7	33.6	6.7	4.99	195	0.64	2.85	46	4.12	0.13	0.39	60	0.99	3.57	271	0	0	1	1	0	0	0	0
1	0	92	36.2	23	100	101	75	53	1.2	28.76	7.59	5.99	53	15.3	0.9	18.1	16.5	8	7.11	120	1.02	12.41	47	2.24	100	0.5	72.2	0.99	5.41	139	1	0	0	1	0	0	0	0
0	1	74	36.5	20	84	56.6667	93.7	0.96	1.02	1.37	0.8	4.76	32.6	13.2	1.3	32.1	40.7	28.9	5.73	261	1.25	4.61	56	3.66	1.08	0.29	80.6	0.99	7.19	113	0	0	0	0	0	0	0	0
0	0	67	37.9	22	95	64.6667	98	117.4	1.01	13.54	5.07	2.39	78.7	1.01	0.9	31.1	28.6	14.2	8.73	141	0.93	6.25	160	3.34	0.62	0.41	81.6	1	7.73	17	0	0	0	0	1	0	0	0
0	1	87	36.5	18	131	108.333	52	0.92	1.58	6.28	2.53	7.83	51.2	18.8	1.1	24.6	26.9	16.8	11.43	347	2.17	14.01	240	1.18	100	0.25	93.8	1	20.44	193	0	0	0	0	1	0	0	0
0	1	75	36.1	18	66	109.667	82	0.97	1.08	1.9	0.5	3.95	38	13.8	1.8	23.4	28.9	30.8	16.83	214	1.65	11.42	143	2.15	0.25	0.53	73.1	1.01	5.95	213	0	0	0	0	1	0	0	0
1	1	89	36	29	112	56.6667	50	19.9	1.6	14.37	4.97	5.81	46.3	19.2	1	34.2	33.5	24.4	7.27	153	1.65	9.52	44	3.73	0.76	0.67	77.9	1.01	7.98	253	0	0	1	1	0	0	0	0
0	1	69	36.5	22	93	108.333	53.1	15.1	1.31	9.2	3.8	2.48	44.3	16	1.1	16.3	31.7	22.9	5.93	170	0.41	8.35	46	1.24	6.44	0.74	78.5	1.01	8.47	452	0	0	0	0	0	0	0	0
0	0	69	36.9	25	112	55.6667	42.2	1.18	1.57	9.1	3.7	1.06	53.1	18.4	1.2	19.7	22.5	79	10.51	182	0.95	6.87	40	1.03	1.12	0.03	91.6	1.01	12.84	51	0	0	0	0	0	0	0	0
0	1	76	37.3	24	100	95.3333	77	13.6	1.16	27.14	5.9	3.64	33.2	15.1	0.9	28.9	25.9	8.9	4.33	89	1.07	9.78	46	1.8	0.55	0.42	88.3	1.01	13.01	253	0	0	0	0	0	0	0	0
0	1	81	38.2	20	118	112.333	104	17.4	1.09	10.12	2.88	5.48	26.9	12.3	1.7	38.4	8.5	12.4	16.32	437	1.43	15.78	84	3.52	0.05	1.16	89.3	1.01	20.66	417	0	0	0	0	0	0	1	0
0	0	67	35.9	14	85	134	106	0.79	0.97	3.16	1.44	2.75	21.6	13.1	1.1	26.2	28.5	9.8	7.03	306	0.83	9.88	57	2.96	0.1	0.15	65.7	1.02	3.5	100	0	0	0	0	0	0	0	0
0	0	75	35.9	20	81	133	115	17.8	0.93	5.08	1.82	4.72	45.7	12.2	1.1	28.8	32.7	5.8	9.63	244	1.26	5.26	42	1.18	1.27	0.48	79.1	1.02	7.21	280	0	0	0	0	0	0	0	0
0	1	97	38	21	71	111	68.6	15.4	1.15	8.1	4.1	4.18	40.2	14.5	0.73	29.3	15.43	5.8	5.34	436.8	2.26	11.62	139	4.02	0.23	0.41	82.81	1.02	8.37	268	0	0	0	0	1	1	0	0
0	0	70	36	19	80	86	85	0.96	1.11	13.6	5.8	4.12	42.1	14.1	1.2	20.1	45	9.2	7.88	673	1.33	13.39	79	4.29	24.86	0.47	83.7	1.02	9.12	125	0	0	0	0	0	0	1	0
1	1	78	36.1	22	130	97	69	1.31	1.28	6.67	4.1	8.1	55.4	15.9	1	29.2	45	78.9	16.24	662	3.5	29.37	384	3.34	15.62	0.52	91.1	1.02	17.31	168	1	1	0	1	1	0	0	1
0	0	65	36.5	20	70	105	108	17.9	0.96	9.72	3.03	2.64	45.6	12.3	1.1	27.2	28.8	12.4	7.06	174	1.15	7.95	54	4.11	6.48	0.9	55.7	1.03	4.48	115	0	0	0	0	0	0	0	0
0	0	78	36.9	13	112	86.6667	81	15.4	1.12	26.88	11.07	3.64	33.8	14.2	0.59	33.4	15.66	13.2	12.39	163	0.89	10.16	63	2.57	3.39	0.38	77.2	1.03	6.93	215	0	0	0	0	0	0	0	0
0	0	66	36.3	18	82	100.333	109.9	0.92	1.04	8.03	1.57	4.83	26.5	11.1	0.9	32.4	27.7	12.3	6.03	294	1.13	4.07	47	3.24	0.08	0.34	81.9	1.03	7.7	227	0	0	0	0	0	0	0	0
0	1	70	36.5	20	98	87.6667	51.6	17.1	1.34	4.6	1.7	2.3	46.2	16.3	1.3	25.2	32.2	40.3	10.45	194	1.19	3.2	56	3.05	0.07	0.77	78.3	1.03	8.75	183	0	0	0	0	0	0	0	0
0	0	68	37	25	98	86.6667	84	16.6	1.11	13.4	5.74	4.4	32	14.4	2.1	17.2	35.9	8.6	8.34	61	1.08	7.48	34	1.24	0.35	0.41	83.2	1.03	8.78	348	0	0	0	0	0	0	0	0
0	1	66	36.9	21	71	115	103.9	17.5	1.43	25.7	9.7	1.87	37.3	17.1	1.1	30.9	33.2	46	7.89	285	1.16	8.64	83	1.85	0.39	0.9	79.1	1.03	10.38	205	0	0	0	0	0	0	1	0
1	1	72	37.5	28	103	56.6667	80	16.7	1.14	35.57	13.8	5.56	35.3	14.4	0.89	27.44	18.49	45.56	9.34	733.93	4.99	49.74	524.9	2.22	200	0.44	90.5	1.03	16.4	7	1	0	0	1	0	0	1	1
0	0	74	36.5	18	78	71.6667	37.7	1.01	1.72	26.57	7.46	4.22	40.4	19.9	1.1	26.8	29.9	267.9	6.97	101	0.54	2.7	24	3.5	0.66	0.71	89.9	1.03	17.77	403	0	0	0	0	0	0	0	0
1	0	69	36	11	96	56.6667	22	240	2.13	19.71	5.38	3.49	180	22.9	1.5	18.3	27.9	38.7	6.68	310	3.12	11.21	213	1.18	21.63	1.1	96.4	1.04	64.7	72	1	0	0	1	1	0	0	1
0	0	70	36.8	19	74	106.667	103.4	15.8	1.02	3.4	0.8	6.98	30.4	13.2	1.3	29.2	37.4	9.7	3.96	220	0.99	3.9	64	4.75	0.27	0.54	72.7	1.05	6.34	283	0	0	0	0	0	0	0	0
1	1	86	36.4	18	76	105	57.8	1.03	1.29	2.4	1.1	3.09	38.9	15.9	0.8	28.1	15.9	12.9	3.93	257	1.28	5.25	69	2.94	0.44	0.41	78.4	1.05	7.26	153	0	1	1	1	0	0	1	0
0	1	69	36.1	23	103	98	70	15.1	1.25	10.65	4.73	3.98	33.5	15.5	1.6	18.4	31.4	30.2	7.57	116	0.84	9.11	70	1.18	2.59	0.25	87.4	1.05	11.93	299	0	0	0	0	0	0	0	0
0	1	66	37.3	20	108	102.667	108	17.9	0.96	9.72	3.03	2.64	45.6	12.3	1	34.3	35.9	84	5.18	96	1.48	4.88	52	3	0.29	0.82	88.5	1.05	16.36	163	0	0	0	0	0	0	0	0
0	1	73	37	27	132	61	99	0.87	1.08	22.59	10.03	7.31	30.2	11.9	1.1	26.6	45	26.7	11.92	128	1.06	7.57	47	3.74	0.6	1.07	89.7	1.05	20.67	179	0	0	0	0	0	0	0	0
0	0	73	36.2	20	84	62.6667	90.1	17.9	1.06	2.5	0.8	2.47	27.2	11.9	1.5	32.5	50	27.5	5.76	177	0.86	2.56	34	2.61	0.05	0.19	57.1	1.06	3	150	0	0	0	0	0	0	0	0
0	0	66	36.5	20	86	109.667	87	16.9	1.09	3.37	0.61	5.07	38.7	14.2	1.3	24.2	50	12.8	9.53	425	1.05	6.24	62	3.34	6.96	0.47	74	1.06	5.89	295	0	0	0	0	0	0	0	0
0	0	68	36.3	20	81	56.6667	114	1.01	0.89	4.87	0.85	3.51	26	0.89	1.9	23.3	23.5	16.8	5.34	164	1.03	4.82	36	1.55	0.16	0.28	80.1	1.06	7.03	334	0	0	0	0	0	0	0	0
0	0	65	36.6	20	85	56.6667	83	1.19	1.12	1.47	0.55	2.39	41	14.3	0.59	23.9	33.1	5.8	5.03	160	0.6	3.24	47	3.43	100	0.19	45.3	1.07	2.38	99	0	0	0	0	0	0	0	0
0	1	74	36.7	21	105	61	87	1	1.09	3.75	1.75	4.29	33.7	14.2	1	30.2	29.1	13.8	6.7	202	2.13	4.03	50	2.94	0.09	0.3	65.3	1.07	4.53	184	0	0	0	0	0	0	0	0
0	1	72	37.5	21	108	112.333	51.3	0.86	1.31	18.99	8.74	5.21	39.8	16.1	1	26.5	45	18.2	5.76	138	0.76	3.06	55	1.45	1.37	0.23	72.9	1.07	6.22	253	0	0	0	0	0	0	0	0
0	1	76	37.7	20	99	112.333	52.9	15.8	1.4	11	2.92	6.61	42.4	15.5	1.1	22.7	45	47.5	9.43	193	1.36	4.71	44	2.93	1.28	0.8	77.9	1.07	8.54	207	0	0	0	0	0	0	0	0
0	1	74	36.9	23	90	119.333	115	1.04	1.23	7.67	2.52	6.49	40.5	15.2	1.05	23	24.1	18.6	9.19	185	1.4	3.48	53	1.92	0.2	0.76	87.4	1.07	14.93	179	0	0	0	0	0	0	0	0
0	0	66	36.5	18	78	98.3333	84.5	1.03	1.12	1	0.8	2.27	34.9	14.2	1.89	24.2	45.7	26.7	6.06	337.2	0.94	4.69	48	3.84	1.74	0.17	57.8	1.08	3.06	88	0	0	0	0	0	0	0	0
0	1	73	38	22	106	99.6667	46.4	1.09	1.47	18.8	9	1.49	53.9	17.6	1.3	21.7	45	32.9	5.92	291	1.13	5.52	42	1.18	0.14	0.37	67.8	1.08	4.7	28	0	0	0	0	0	0	0	0
0	0	66	36.4	20	79	102.667	60	0.87	1.41	1.6	0.45	2.04	42.3	17.1	1.5	26.2	39.1	34	5.98	391	1.23	7.05	67	3.48	100	0.3	73.9	1.08	6.08	432	0	0	0	0	0	0	0	0
1	1	79	37.5	25	60	96.6667	61	1.02	1.37	34.58	11	3.03	36.3	17.1	1.6	19.3	30.3	20.3	11.38	1241	2.34	36.63	288	3.68	1.66	0.45	77	1.08	6.85	31	1	1	0	1	1	0	0	1
1	1	83	36.8	16	120	74	63	39.7	1.35	4.8	1.22	2.91	39.7	16.8	1.1	22.3	23.9	41.3	7.5	272	1.32	8.99	88	1.41	37.36	0.4	89.8	1.08	14.75	246	1	0	0	1	0	0	1	0
0	0	79	36.1	19	90	87.6667	56	5.17	1.47	31.34	7.59	6.26	121.8	1.35	1	27.1	25.8	19.5	18.42	89	1.97	6.99	72	2.65	60.71	0.63	91.8	1.08	22.46	297	0	0	0	0	0	0	0	0
1	0	75	36	18	66	87.3333	49.7	18.9	1.4	23.6	12.6	3.69	47.4	16.9	1	22	21.3	36.3	11.05	344	2.68	15.77	175	2.03	63.16	0.42	93	1.08	23.48	130	1	0	0	1	1	1	0	0
0	1	67	36.7	20	94	98	102.2	18.6	0.96	2.36	0.67	2.89	26.2	10.9	1.3	29.6	45	16	5.19	253	0.99	4.43	59	5.5	2.54	0.37	40.9	1.09	2.59	109	0	0	0	0	0	0	0	0
0	0	77	36.3	25	82	86	81	22.8	1.14	4.35	1.74	6.17	35	14.4	0.9	32.4	28.9	5.8	8.4	350	1.68	9.51	80	5.49	93.31	0.48	88.7	1.09	14.13	196	0	0	0	0	0	0	1	0
0	1	65	36.9	21	102	64.6667	116.6	1.01	0.98	22.5	7.3	2.86	28.5	12.8	1.1	31.4	10.6	24.5	8.05	348	1	11.95	48	5.57	5.48	0.96	88.7	1.09	18.54	249	0	0	0	0	0	0	0	0
1	1	71	36.3	24	85	79	67	18.3	1.32	20.61	5.56	6.56	68.6	15.8	1.1	22.5	45	18.2	5.59	146	1.96	10.02	160	2.75	100	0.57	96.8	1.09	51.94	82	1	1	0	1	0	1	0	0
0	0	85	36	18	108	100	77.6	0.92	1.18	7.92	2.29	5.62	32.4	13.2	1.2	25.5	45	6.1	4.89	110	1.1	4.4	55	3.87	3.89	0.45	65	1.1	4.58	175	0	0	0	0	0	0	0	0
0	0	80	36.8	16	81	57.3333	82	15.9	1.14	12.5	3.5	2.07	26.9	14.4	0.94	13.6	33.3	10	14.13	61	0.58	6.24	150	2.76	0.1	1.1	88.5	1.1	19.27	148	0	0	0	0	1	0	0	0
0	1	80	36.6	25	77	100	78	0.98	1.18	2.97	1.34	3.75	45.7	14.8	0.8	31.3	26.4	18.7	5.65	218	0.94	3.08	55	1.62	4.58	0.28	59.5	1.11	3.61	187	0	0	0	0	0	0	0	0
0	1	65	36.1	20	115	107.333	60.6	0.88	1.24	4.8	2.4	5.36	41.6	15.4	2.5	15	50	24.3	4.43	192	1.04	6.19	66	3.77	2.28	0.58	84.9	1.11	12.15	283	0	0	0	0	0	0	0	0
0	1	75	37.2	22	100	74	104	17.2	0.98	3.4	1.1	5.34	42.8	13.2	1.1	28.6	23.2	5.8	5.62	272	2.21	9.96	96	1.24	0.09	0.81	82	1.11	12.42	194	0	0	0	0	0	0	1	1
1	1	77	36.7	21	80	98.6667	86.9	17.3	1.08	2.8	0.5	2.79	37.9	13.8	1.7	22.5	37.7	12.9	5.57	132	0.76	4.34	57	3.17	0.05	0.43	68.4	1.12	5.27	157	1	1	1	1	0	0	1	0
1	1	67	36.4	17	69	87	45.6	0.89	1.41	14.3	6.7	4.05	38.9	17.1	1.6	15.9	13.3	12.5	7.47	128	1.13	4.67	68	1.99	0.07	0.62	75.7	1.12	7.24	212	1	0	1	1	0	0	1	0
1	1	99	36.5	17	132	93.6667	52.2	0.98	1.8	54.05	20.79	3.8	49.6	20.6	1.4	19.6	3.6	8.9	6.23	82	1.26	17.29	48	1.24	1.18	0.42	82	1.12	9.19	170	0	0	1	1	0	0	0	0
1	1	68	36.1	21	71	56.3333	116.6	0.96	1.55	14.03	4.91	5.39	50.9	18.2	0.74	29.89	45	12.9	6.04	232.84	1.18	2.44	52.7	2.13	0.39	0.53	85.7	1.12	12.55	17	1	0	0	1	0	0	1	0
1	0	85	36.9	20	79	109.667	69.5	17.1	1.22	76.74	29.17	4.96	30.5	13.7	0.7	29.2	50	12.5	4.72	366	1.34	8.19	63	4.05	0.15	0.48	90.2	1.12	16.51	150	1	1	0	1	0	0	1	0
0	0	68	36.6	21	71	115.333	114	1.04	1.42	2.14	1.6	1.82	38	17	1.49	22.9	34.2	16.1	6.88	1040	1.71	13.53	71	2.14	0.79	0.88	93.8	1.12	38.46	311	0	0	0	0	0	0	0	0
0	0	74	36.6	20	86	67	80	14.9	1.17	42.53	13.09	2.99	42.5	1.13	1.4	31.9	43.7	29.3	5.59	48	2.49	4.75	91	2.65	1.18	0.41	73.3	1.13	7.27	209	0	0	0	0	0	0	1	0
0	1	71	36.8	18	80	107.333	108	19.8	0.89	2.1	1	3.56	32.5	11.9	0.91	15.7	34.4	446.4	5.54	156	1.44	5.35	68	5.24	5.2	0.28	83.51	1.13	8.58	139	0	0	0	0	0	0	0	0
0	0	74	36.1	21	68	78.6667	79.3	15.8	1.16	5.29	1	5.07	24.7	13	0.8	38.2	32	16.4	7.03	260	0.67	2.84	31	3.7	0.03	0.61	84.9	1.13	11.7	243	0	0	0	0	0	0	0	0
0	1	78	39.8	21	132	104.667	63	13.8	1.26	12.96	1.76	7.95	44.2	15.5	1.9	27.78	42.07	25.82	7.77	163.25	1.14	8.35	30.3	3.61	0.57	1.55	91.5	1.13	32.35	269	0	0	0	0	0	0	0	0
0	0	70	36.7	21	70	74	82.3	15.9	1.06	2.8	1.4	3.58	39.3	13.6	1.6	16.3	45	22.3	4.62	285	1.14	3.36	61	1.24	0.06	0.47	71.5	1.14	5.93	155	0	0	0	0	0	0	0	0
0	0	67	36.7	23	91	102.667	93.7	17	1.11	12.81	7.01	6.17	27.1	12.2	0.8	25.7	23.2	25.1	8.04	61	0.85	3.72	32	3.08	0.42	0.71	86.7	1.15	17.43	128	0	0	0	0	0	0	0	0
0	0	82	36.9	22	84	94	89.2	19.4	1.08	3.53	0.98	2.57	26.2	12.2	1.1	26	28.8	12.7	7.29	149	2.05	14.37	109	2.83	0.21	0.16	69.3	1.16	4.38	92	0	0	0	0	0	1	0	1
0	0	71	38.2	22	93	56.6667	47.3	17.5	1.45	6.8	3.7	3.94	39.6	17.4	0.92	20.4	13.1	18	9.01	356	1.59	6.4	49	1.54	100	0.14	72.9	1.16	5.65	59	0	0	0	0	0	0	0	0
1	1	83	36.6	22	61	62.6667	67	1.26	1.3	328.3	132.6	3.72	37.8	16.5	1.1	30.7	32.3	17.9	56.36	709	2.35	29.03	306	3.73	4.74	0.23	85.9	1.16	10.12	174	1	1	0	1	1	0	0	1
0	1	73	37.5	18	92	81.3333	89	0.85	1.08	8.62	2.82	6.22	26.4	13.5	0.8	27.2	23.2	10.9	5.73	382	1.05	11.39	85	3.14	0.31	0.93	88	1.16	17.63	304	0	0	0	0	0	0	1	0
0	1	87	36.2	32	122	110.333	61	17.2	1.39	106.08	34.06	4.74	43.2	16.9	0.8	32.5	26.5	45.5	4.4	296	2.27	15.62	192	3.02	12.6	0.39	93.4	1.16	24.22	190	0	0	0	0	1	0	0	0
0	1	75	36.2	19	72	56.6667	71.4	17.2	1.12	2.7	1	3.17	40.9	14.2	1.5	25.5	50	13.6	4.15	304	1.15	5.56	73	3.32	0.59	0.4	61.4	1.17	4.44	154	0	0	0	0	0	0	0	0
0	0	69	36.9	21	71	110	52.2	15.4	1.18	13.7	5.8	5.15	37.9	15	1.06	30.8	32.6	22.9	14.43	345.3	1.43	12.38	106	5.11	0.05	0.37	79.01	1.17	7.81	256	0	0	0	0	0	1	0	1
1	1	75	36	19	78	84	67.1	1.09	1.24	2.7	0.8	2.78	48.1	15.4	0.9	35.4	45	327.3	4.5	163	1.18	6.25	74	5.2	100	0.63	80.5	1.17	9.57	122	1	0	0	1	0	0	1	0
1	0	67	39.6	18	100	57.3333	78.2	0.98	1.21	10.1	3.9	7	35.2	15.2	0.59	29.8	42.6	26.7	14.16	464	0.49	9.55	74	5.82	8.51	0.56	83.8	1.17	10.72	267	1	0	0	1	0	0	1	0
0	0	80	36.5	19	79	64.6667	60.6	16.6	1.21	10.8	3.2	4.32	37.3	15.1	1	27.8	45	5.8	4.86	104	0.62	5.11	31	4.19	10.66	0.56	81.3	1.17	10.72	381	0	0	0	0	0	0	0	0
1	1	75	36.8	28	112	101.333	79	15.3	1.03	19.6	4.5	4.92	40.4	13.3	0.59	33.4	15.66	13.2	7.28	272	4.65	9.04	293	2.57	181.77	0.2	82.64	1.17	12.26	210	1	1	0	1	1	0	0	1
1	0	67	36.9	25	112	89.3333	53.4	20.2	1.35	40.2	12.6	3.07	48.3	16.5	0.97	30.2	13.78	373.7	5.46	431.7	1.13	8.68	45	9.31	140.83	0.95	82.64	1.17	12.26	210	1	0	1	1	0	0	0	0
1	0	79	37.5	26	112	56.6667	48	0.96	1.71	41.42	9.5	5.89	50.5	19.3	1.3	18.9	13.9	131.2	8.86	390	2.43	33.09	178	1.89	23.3	0.76	93.3	1.17	29.15	6	1	0	0	1	1	1	0	0
0	1	69	36.9	22	119	102.667	49.4	1.1	1.42	27.9	10	3.14	41.6	17.2	1.2	25	29.9	31	6.45	394	1.17	12.77	88	3.57	11.06	0.43	63	1.18	4.57	58	0	0	0	0	0	0	1	0
0	1	79	38.3	30	112	60	71.1	0.86	1.12	3	1	7.17	38.7	14.3	1.01	35.4	50	11.8	9.05	254.3	1.31	8.21	82	3.75	0.15	0.29	70.1	1.18	4.95	144	0	0	0	0	0	0	1	0
0	1	66	36.8	20	79	86	111	0.95	0.94	4.22	2.09	4.3	35	12.5	1.3	20.4	26.2	5.8	5.23	434	1.88	13.87	145	2.16	2.59	0.6	83.8	1.18	11.78	151	0	0	0	0	1	0	0	0
0	1	82	36	11	66	62.6667	66	17.3	1.27	10.43	3.13	4.13	29.9	14.3	1	26.4	26.2	49.8	10.28	188	0.8	6.39	47	2.85	5.2	0.61	88.2	1.18	15.18	154	0	0	0	0	0	0	0	0
0	1	75	36.3	17	77	86	66.8	0.88	1.21	2.75	0.83	4.71	31.8	13.5	1.2	29	34	13.3	6.84	200	1.05	6.41	39	4.71	0.07	0.34	60.8	1.19	4.15	215	0	0	0	0	0	0	0	0
0	0	88	35.7	18	110	110.667	93.4	0.99	1.01	4.7	1.7	4.09	35.8	13.1	1.4	29.5	14.3	12.2	4.71	354	1.51	3.74	72	5.01	5.39	0.29	67.8	1.19	4.96	162	0	0	0	0	0	0	0	0
0	0	66	36.5	20	111	123	99	19.9	1.01	16.75	5.21	3.68	31.3	13.5	1.7	21.6	13.1	21.8	3.89	270	0.76	4.33	58	4.61	100	0.26	79.8	1.19	7.56	152	0	0	0	0	0	0	0	0
0	1	65	36.7	20	114	87.3333	73	1.11	1.23	3.52	1.05	1.78	35.8	14.7	1.7	23.2	40.1	16.9	14.56	245	2.22	10.03	198	3.32	0.17	0.67	74.5	1.19	8.26	169	0	0	0	0	1	0	0	0
0	1	71	36	20	83	70.3333	77.6	17.7	1.16	10.7	3.87	3.98	25.6	1.15	0.8	27.6	23.2	14.2	4.61	127	1.18	6.03	46	2.5	0.05	0.7	82.3	1.19	11.27	402	0	0	0	0	0	0	0	0
0	1	68	36.2	20	92	56.6667	73.6	0.89	1.14	5.5	1.9	4.06	34.8	14.4	1.3	26.1	33.7	11.5	16.35	339	1.03	8.68	93	4.15	0.21	0.58	71.1	1.2	6.79	209	0	0	0	0	0	0	1	1
0	1	73	36.5	20	73	67.3333	68	1.08	1.28	4.41	1.4	7.51	43.3	15.9	1.3	19.7	24.9	17.3	12.02	225	0.87	7.82	89	3.05	0.52	0.71	74.1	1.2	7.69	326	0	0	0	0	0	0	1	0
0	1	66	38.2	20	119	86	75.7	1.05	1.12	7.1	1.7	6.54	49.5	14.2	0.8	38.4	45	21.9	4.75	310	1.35	7.42	48	2.77	0.29	0.49	82.7	1.2	9.97	234	0	0	0	0	0	0	0	0
0	0	68	36.3	20	93	74.6667	60	15.9	1.41	11.62	4.81	3.96	41.9	17	1.7	19.9	33.9	17.3	17.39	236	1.15	6.29	57	2.07	100	0.4	83.6	1.2	10.74	207	0	0	0	0	0	0	0	0
0	0	69	36.9	21	84	85.6667	109.4	17.6	0.95	6.5	2.4	4.16	32.3	12.5	1	35.1	33.8	104.9	9.6	147	2.13	4.82	95	3.72	8.83	0.48	87.6	1.2	14.41	72	0	0	0	0	0	0	1	1
0	0	72	36.6	21	82	85	71	16.4	1.25	42.57	13.7	6.47	33.7	15.6	1.7	20.4	34.1	50.9	7.36	180	1.39	7.26	52	3.44	4.47	0.81	87.3	1.2	17.58	231	0	0	0	0	0	0	0	0
0	1	72	36.9	25	112	116.667	79.5	15.4	1.26	15.03	3.84	4.25	39.8	15.3	2.9	6.7	19.4	21.6	243	272	0.59	9.04	80	2.57	100	0.4	87.3	1.2	17.58	231	0	0	0	0	0	0	1	0
0	0	73	36.2	21	85	89.3333	59.5	20.6	1.25	7.7	4.1	1.5	40.7	15.5	1	28.5	29.4	25	8.8	368	0.8	4.41	56	2.91	2.6	0.25	51.2	1.21	3.11	97	0	0	0	0	0	0	0	0
1	0	77	38.3	30	112	62.6667	91.2	1	1.03	3.2	1.3	5.05	27.9	13.5	0.6	29.89	41.83	8.57	4.96	241.54	0.81	2.81	47.4	5.08	0.25	0.33	64	1.21	4.33	203	0	0	1	1	0	0	0	0
1	1	65	36.6	18	72	98.3333	95	0.95	1.01	1.5	0.6	3.99	41.3	13.1	1.2	34.8	45	8.4	6.72	321	1.25	6.63	61	3.26	10.79	0.18	71.6	1.21	5.56	148	1	0	0	1	0	0	1	0
0	1	66	36.2	20	78	75.3333	84.5	0.92	1.09	2.9	1.2	5.1	39.9	13.9	1.3	27.9	36.3	11.5	10.7	204	0.72	5.28	51	3.69	0.05	0.59	71.6	1.21	6.42	216	0	0	0	0	0	0	0	0
0	1	69	37.6	20	98	98	73	0.88	1.21	36.23	9.22	4.63	48.8	15.1	0.9	26.7	24.6	15.7	4.51	296	1.82	2.71	76	3.55	2.48	0.6	85.2	1.21	12.52	138	0	0	0	0	0	0	1	0
0	0	77	38	21	61	88.6667	79	16.4	1.16	64.22	22.06	4.2	28.8	14.6	1.32	29.8	39.3	22.8	6.66	149	0.99	4.37	56	3.23	0.07	0.09	59.2	1.22	3.39	187	0	0	0	0	0	0	0	0
0	1	69	37.8	20	82	107.333	71	0.86	1.26	34.34	9.57	6.72	43.6	15.2	0.9	30.6	28.4	17.4	16.75	209	1.01	7.59	39	2.12	26.28	0.1	68.8	1.22	4.25	206	0	0	0	0	0	0	0	0
0	1	79	36.1	22	107	105	75	0.97	1.18	13.94	5.45	5.01	32.2	15.3	1.6	0.13	31.7	29.3	7.84	124	0.53	6.45	52	3.03	6.48	0.15	77.3	1.22	6.05	220	0	0	0	0	0	0	0	0
0	0	74	36.3	20	92	102.333	100	1	1.02	2.5	0.37	5.26	35.3	12.7	0.9	34	31.7	69.3	9.84	121	0.87	7.99	38	3.91	6.44	0.37	72.5	1.22	6.2	171	0	0	0	0	0	0	0	0
1	1	75	36.7	20	102	94	97.5	17.7	1.04	2.2	0.7	3.97	44.5	13.4	1.59	22.8	45	259.5	4.74	234	1.45	4.78	58	5.24	2.54	0.61	69.44	1.22	6.7	67	0	0	1	1	0	0	1	0
0	0	71	36.5	19	78	81.3333	80	0.95	1.18	3.58	2.47	5.03	39.7	14.8	1.09	28.9	31.4	15.2	4.92	166	1.1	3.76	34	3.68	100	0.41	83.4	1.22	10.11	231	0	0	0	0	0	0	0	0
0	1	75	36.9	21	71	113.667	66.5	0.89	1.15	5.6	2.2	4.57	40.2	14.5	0.9	30.9	27.6	5.8	14.84	285	1.41	11.24	98	2.14	12.64	1.33	78.4	1.22	12.18	154	0	0	0	0	0	0	1	1
1	1	93	36.4	19	76	70	40.4	16	1.66	5.3	1.8	6.18	45.9	19.2	1.8	38.8	45	40	6.23	318	1.42	5.13	81	2.57	0.56	0.8	85.1	1.22	14.57	209	1	0	0	1	0	0	1	0
0	1	88	37.1	14	102	61.6667	45	0.91	1.77	6.63	2.04	4.33	50.6	20.8	0.8	35	50	17.3	7.26	212	1.61	14.72	74	2.27	1.71	0.08	47	1.23	2.48	111	0	0	0	0	0	0	0	0
0	1	72	36.6	21	83	73.6667	105	0.94	1.08	0.7	0.5	2.19	34.8	13.8	1.9	23.8	31.5	11.2	4.63	435	0.95	6.15	74	3.53	10.9	0.23	61.5	1.23	4.06	129	0	0	0	0	0	0	0	0
0	1	72	37	21	91	75.3333	66.3	1.04	1.19	39.3	18.4	1.62	39.2	14.9	1.3	22.6	29.1	23.9	4.27	319	1.7	15.03	74	1.91	0.62	0.64	81.2	1.23	10.33	103	0	0	0	0	0	0	0	0
1	1	68	36.3	27	106	87.6667	60.8	1.26	1.31	89.62	31.79	1.28	38	1.29	1.1	32.6	22.4	35.9	6.13	264	2.89	14.38	104	1.22	3.86	0.18	90.4	1.23	15.95	117	1	1	0	1	0	0	1	0
1	0	71	37.7	37	122	104.333	21.6	1.68	4.2	20.01	6.29	2.02	57.8	34.9	0.8	29.5	23.9	115.5	8.4	532	2.69	17.73	173	2.92	2.03	1.35	88.5	1.23	22.43	471	1	0	0	1	1	1	0	0
0	1	80	37	28	124	80.3333	48	16.1	1.68	7.48	3.45	4.67	47.2	20.2	1.1	31.2	34.2	20.2	5.23	462	1.4	9.79	163	2.57	18.05	1.23	94.4	1.23	47.16	146	0	0	0	0	1	0	0	0
1	1	65	36.8	21	106	104.333	53.7	1.1	1.47	5.24	1.41	2.13	32.5	16.3	1.1	23.9	26.7	99	4.63	843	1.24	14.93	109	4.54	6.55	0.57	60.7	1.24	4.68	20	1	1	0	1	0	0	0	0
1	1	70	36.8	20	75	101.333	66.6	1.02	1.2	1.4	0.4	3.7	34.8	15	1.4	24.8	33.9	275.8	6.45	221	0.86	9.12	62	3.59	6.32	0.23	73.6	1.24	5.82	189	0	0	1	1	0	0	1	0
0	0	71	36.8	22	87	132.333	108	17.9	0.96	9.72	3.03	2.64	45.6	12.3	1	29.5	29.4	11.3	7.37	121	0.88	3.93	28	3.71	6.83	0.95	57.2	1.24	6.61	112	0	0	0	0	0	0	0	0
0	0	67	36.8	20	61	94	103.5	18	1.02	1.06	0.49	3.39	26.4	11.5	1.1	32.9	37.3	14.3	5.97	275	1.41	7.58	37	3.87	0.05	0.27	65	1.25	4.47	142	0	0	0	0	0	0	0	0
0	1	78	36	18	78	108	74	18.6	1.2	59.12	17.06	1.39	42.6	15.4	1.5	23.8	45	9.5	5.4	260	2.02	8.23	74	3.02	0.55	0.37	63.8	1.25	5.19	108	0	0	0	0	0	0	0	0
0	1	73	36.2	22	111	103.333	92	16.4	1.05	1.1	0.58	3.43	37.6	13.7	1.3	26.7	35.4	11	6.18	344	0.98	7.27	87	2.87	17.77	0.16	77.6	1.25	6.29	79	0	0	0	0	0	0	1	0
0	0	73	38.2	20	96	56.6667	79	17.4	1.16	14.75	7.05	4.2	36.1	14.7	1.1	26.8	29.8	24.3	5.35	495	2.11	11.4	195	3.76	0.24	0.3	82.1	1.25	9.22	153	0	0	0	0	1	0	0	0
0	0	74	36.6	15	89	107.333	78	1.22	1.16	32.83	14.2	6.22	37.9	14.8	1.4	19.2	26.4	14.2	15.32	465	1.56	12.33	91	2.64	16.53	0.33	92	1.25	20.56	256	0	0	0	0	0	0	1	0
0	0	66	36.6	20	84	111	104	22.4	1.21	13.07	2.71	3.44	36.4	15.1	1.5	25.6	38.9	36.8	21.07	345	1.08	10.91	69	1.24	1.31	0.69	95.3	1.25	42.95	152	0	0	0	0	0	0	0	0
1	1	71	36	19	81	86.3333	40	17.5	1.95	12.48	4.25	6.05	82.1	22.4	1.1	28.9	32	21.3	20.16	374	2.03	10.95	236	2.58	72.22	0.32	91.8	1.26	19.7	118	1	0	0	1	1	0	0	1
0	1	67	36.4	18	109	67	41	27.2	1.95	14.75	1.75	0.98	65.9	22.1	2	23.2	30.7	18.8	4.2	270	1.39	4.32	63	2.6	0.06	0.18	58	1.28	4.19	41	0	0	0	0	0	0	0	0
0	0	75	36	17	110	108.333	56	1.07	1.46	56.53	16	4.68	38.6	17.7	0.8	32.9	26.9	33.2	4.73	363	1.2	18.45	114	3.83	20.87	0.13	92.5	1.28	19.11	142	0	0	0	0	0	1	0	0
1	1	83	36.2	19	80	62.6667	79.5	15.5	1.17	22.1	5.9	4.43	30.4	14.7	0.59	33.4	15.66	13.2	7.28	272	4.75	9.04	295	2.57	183.02	0.2	91.1	1.28	20.62	75	1	1	0	1	1	0	0	1
0	0	72	37.3	20	117	56.3333	82.8	15.7	1.13	16.1	3.4	4.77	45.5	14.3	1.2	30.6	36.6	19.5	7.14	153	0.54	4.07	50	4.07	100	0.56	91.1	1.28	20.62	75	0	0	0	0	0	0	0	0
1	0	76	36.4	21	102	61	34	0.98	2.33	99.63	23.76	3.33	63.3	24.6	0.7	34.2	15.9	62.5	3.28	336	3.41	17.16	186	1.08	40.23	6.56	84.2	1.28	58.02	43	1	0	0	1	1	1	0	1
0	0	65	38.2	18	75	107.333	67	1.04	1.32	29.87	8.69	2.42	45.5	15.8	0.8	32.1	27.1	32.6	6.41	137	1.04	5.33	50	2.63	0.11	0.63	60.8	1.29	5.1	145	0	0	0	0	0	0	0	0
0	1	92	36.7	19	71	102	102.4	0.95	1.03	1.5	0.9	3.88	36.9	13.3	1.64	19.3	31.7	17.6	10.72	235	1.21	11.12	54	4.1	0.04	0.22	73.1	1.29	6.06	144	0	0	0	0	0	0	0	0
1	0	65	36	21	87	99	53	1.11	1.55	25.18	8.08	1.35	37.9	19	1	24.1	24.3	259.8	6.06	766	2.36	33.56	246	4.81	14.76	0.99	91.9	1.29	29.24	195	1	1	0	1	1	0	0	1
0	0	66	36.2	20	78	105	100.8	18.3	0.97	0.51	0.19	2.84	28.8	0.97	1.7	23.3	31.7	10.1	6.31	256	0.94	5.84	46	3.57	2.31	0.27	54.8	1.3	3.59	178	0	0	0	0	0	0	0	0
1	0	71	36.3	22	82	110.667	69	0.98	1.28	4.77	2.31	3.76	38.5	15.8	1.1	31.3	34	8.2	8.48	85	1.04	4.61	156	2.66	5.07	0.47	74.3	1.3	8.52	189	1	0	0	1	0	1	0	0
0	1	81	36.3	20	124	93.6667	50.7	0.94	1.32	17.4	4.8	7.51	39	16.2	1	26.2	27.5	30.9	6.66	111	0.72	4.98	46	1.78	0.83	0.72	92.3	1.3	26.49	73	0	0	0	0	0	0	0	0
0	0	74	36.2	20	80	72	131	0.89	1.15	5.6	2.2	4.57	40.2	14.5	1.1	28.2	30.4	70.3	4.87	366	2.23	9.42	132	1.4	26.6	1.15	92.1	1.3	36.07	392	0	0	0	0	0	1	0	0
1	0	70	36	18	72	62.6667	82	1.02	1.08	2.5	0.8	4.28	43.8	13.8	1	32.5	32.7	311.3	3.91	117	1.36	2.59	52	8.29	0.4	0.38	68.5	1.31	6.02	295	1	1	1	1	0	0	1	0
0	0	79	36.3	18	77	75.6667	98.8	16	1.03	5.4	1.38	4.54	29.7	1.03	1.5	25.7	37.8	22.3	4.42	117	0.66	3.76	25	3.38	0.25	0.68	80.4	1.31	10.23	707	0	0	0	0	0	0	0	0
0	0	69	36.5	18	76	87.6667	73	16	1.23	9.5	3.6	4.51	40	15.4	1.4	24.7	34.2	10.3	8.02	184	0.73	2.62	36	3.66	100	1.02	71.1	1.32	8.99	71	0	0	0	0	0	0	0	0
0	0	83	36.5	18	78	126.333	49.4	14.6	1.45	17.4	5.6	6.35	44.9	17.3	0.8	31.9	50	13.5	3.26	277	1.16	4.76	35	2.91	1.93	0.96	84.2	1.32	14.49	199	0	0	0	0	0	0	0	0
0	0	73	37.1	20	91	65.6667	97	0.97	1.02	4.02	0.9	8.48	42.2	13.2	1.82	3.31	50	6.5	15.57	514	1.71	10.75	91	2.82	7.3	0.82	85.5	1.32	14.87	121	0	0	0	0	0	0	1	0
0	1	67	36	20	84	119.333	108	0.89	1.24	18.8	8	5.81	33.7	15.3	1.82	26.2	47.7	8.1	8.11	251.2	0.94	5.4	69	1.18	0.05	0.28	64.7	1.33	4.89	225	0	0	0	0	0	0	0	0
1	0	84	35.5	18	55	93	64.8	15.6	1.26	30.6	15.1	6.35	33	15.6	1.15	27.3	31.3	43.4	11.64	557	5.26	15.13	118	2.32	100	0.44	83.8	1.33	11.58	94	1	0	1	1	0	1	0	0
0	0	65	36.5	20	83	65	116.6	1.01	0.98	22.5	7.3	2.86	28.5	12.8	1.03	14.6	37.7	149.3	4.44	157	0.92	3.05	46	8.21	13.6	0.47	74.1	1.34	7.28	304	0	0	0	0	0	0	0	0
1	1	65	37.5	28	103	81	49.1	0.94	1.07	22.6	10.12	5.22	51.1	13.7	0.7	22.44	31.81	27.03	2.68	876.47	2.21	8.15	159.8	3.6	45.62	0.19	84.2	1.34	10.26	86	0	1	0	1	0	1	0	0
1	0	83	36.3	19	71	88	87.9	1.12	1.07	1.37	0.42	2.01	33.7	12.1	1.2	29.4	45	15.8	4.44	209	1.56	6.9	49	3.45	140.79	0.25	37.4	1.35	3.34	72	1	1	0	1	0	0	1	0
0	1	70	36.8	16	109	108.333	82	14.3	1.13	2.29	1.42	4.93	41.5	14.3	1.3	24.8	31.2	10.4	6.55	160	0.97	11.08	37	3.43	0.36	0.23	67.4	1.35	5.14	298	0	0	0	0	0	0	0	0
1	0	69	36.4	16	85	56.6667	62	1.07	1.36	5.29	2.1	7.52	43.4	16.9	0.9	28.7	26.7	9.8	16.74	203	1.11	11.93	62	2.18	100	1.29	92	1.36	33.06	150	1	0	0	1	0	0	1	0
1	0	72	36.4	19	78	57.3333	91.9	0.98	0.96	1.5	0.4	2.93	35.5	12.6	1.2	29.8	36.3	9.5	4.77	349	0.97	5.78	62	3.73	2.55	0.14	44	1.37	2.84	120	1	0	0	1	0	0	1	0
0	1	76	36	20	70	105	66	17.6	1.31	15.5	12.26	2.53	35.6	16.1	1.7	38.4	31.7	101.9	4.92	221	1.93	13.19	126	3.36	3.86	0.43	57.1	1.38	4.63	127	0	0	0	0	0	1	0	0
0	1	79	35.6	20	80	105	70	1.1	1.26	5.72	2.4	6.56	42.9	15.7	1	29.9	30.9	8.3	8.24	604	1.19	13.74	80	2.81	6.18	0.77	75.4	1.38	9.62	402	0	0	0	0	0	0	1	0
1	1	80	36.7	21	94	88	67	36.6	1.29	25.49	7.23	5.12	36.6	16.3	1.1	25.2	45	44.7	7.22	448	5.28	20.56	449	1.95	65.65	0.47	82.4	1.38	11.57	104	1	0	0	1	1	0	0	1
0	1	66	36.8	23	102	76.6667	39	20.6	1.95	11.77	5.35	1.65	49.2	22.3	1.2	25.2	31.3	214.4	10.48	438	3.18	23.15	207	2.46	2.15	1.38	86.6	1.38	20.61	253	0	0	0	0	1	0	0	0
0	0	81	36.6	19	103	90.3333	66	14.9	1.31	4.67	1.96	4.56	41.9	16.1	1.6	23.6	37.5	5.8	12.1	229	0.87	11.05	43	3.46	0.91	0.34	95.7	1.38	43.12	411	0	0	0	0	0	0	0	0
0	1	70	36.3	30	84	104.333	139.7	0.89	1.56	32.11	15.36	4.24	46.9	18.3	1.12	22.5	25.3	15.6	18.81	297	1.39	3.83	106	1.59	0.06	0.56	95.9	1.38	50.94	136	0	0	0	0	0	1	0	1
0	1	67	36	20	89	103.333	96	16.9	1.01	17.04	6.24	5.55	29.5	11.4	1.3	30.7	50	14.5	4.87	415	1.53	4.92	86	1.24	2.68	0.44	63.4	1.39	5.52	341	0	0	0	0	0	0	1	0
0	1	66	36.7	18	68	90	73	16	1.23	9.5	3.6	4.51	40	15.4	1.4	25.3	45	14.4	4.89	269	0.71	4.98	61	3.66	3.69	0.59	72.3	1.39	7.92	61	0	0	0	0	0	0	0	0
0	1	89	36	24	110	103.333	79.3	18	1.16	6.37	1.56	6.15	26.9	13	0.9	34.1	15.7	15	12.07	592	4.75	36.61	228	3.04	13.54	0.56	79.9	1.39	9.91	128	0	0	0	0	1	0	0	0
0	1	66	37.3	19	66	106.667	105.9	15.8	1.05	34.48	13.21	3.58	44.4	13.5	1.1	29	31.5	18.6	5.19	184	0.29	5.08	54	2.21	0.04	0.33	88	1.39	14.97	185	0	0	0	0	0	0	0	0
0	0	74	36.5	20	80	90.6667	30.6	1.14	1.3	1.29	0.79	2.98	33.3	16	1.2	28.8	34.3	177.1	15.53	173	0.52	3.36	50	4.05	47.23	0.25	62.3	1.4	4.77	169	0	0	0	0	0	0	0	0
0	0	87	36.4	21	100	132.333	60	1.03	1.42	3.06	0.98	2.88	36.4	17.2	1.4	19.3	26.9	9.4	5.39	190	0.39	2.41	28	1.39	45.76	0.37	68	1.4	6.46	181	0	0	0	0	0	0	0	0
1	0	77	36.5	20	80	81.3333	79.5	0.99	1.15	1	0.4	3.63	36.1	14.5	1.19	29.9	34	139.9	4.67	310	1.61	4.89	82	4.45	0.15	0.49	70	1.4	6.58	153	0	0	1	1	0	0	1	0
0	1	84	36.8	20	82	56.6667	111.9	1.01	0.96	3.6	1.6	2.73	29.6	12.6	1.5	25.1	50	5.8	6.18	593	1.21	13.72	153	5.48	1.37	0.31	66.8	1.41	7	202	0	0	0	0	1	0	0	0
1	0	84	36	18	84	98.3333	98	1	1.01	1.09	0.7	2.68	35.9	13.1	0.7	23.7	33.2	18.6	8.02	268	1.46	3.14	53	3.71	13.31	0.26	66.3	1.42	5.69	246	1	0	0	1	0	0	1	0
0	1	71	36.5	20	88	100	77.9	15.3	1.04	2	0.7	3.93	36.1	13.4	1.4	25.2	33.5	18.7	6.12	199	0.66	3.69	50	3.21	2.54	0.75	65.8	1.42	6.72	175	0	0	0	0	0	0	0	0
0	0	77	37.3	23	98	109.667	103.9	15.8	1.1	6.55	2.78	4.13	32.8	14.2	1.5	24.2	35.4	14	7.05	150	1.2	5.58	38	2.66	0.25	1.17	76.5	1.42	11.8	328	0	0	0	0	0	0	0	0
0	1	69	36.9	20	78	100.333	54.6	15.9	1.27	9	3.2	5.6	40.5	15.6	1	26	15.66	5.8	6	358	2.11	11.16	101	2.39	1.44	1	89.4	1.42	23.29	120	0	0	0	0	0	0	0	1
1	1	94	37.5	23	96	80	81.1	1.02	1.02	7	2.9	2.24	35.5	13.2	1.1	27.9	30	23.1	5.93	224	1.29	5.77	44	2.74	0.18	0.38	74.6	1.43	7.35	229	0	0	1	1	0	0	0	0
0	1	84	36.8	21	82	108.333	139.7	0.91	1.43	7.81	2.21	4.12	45.7	16.8	0.8	15	30.2	14.2	6.45	194	1.23	6.43	61	3.02	5.12	0.62	82.6	1.43	13.77	363	0	0	0	0	0	0	0	0
1	0	76	36	24	101	87.3333	27.7	18.7	2.39	70.2	28.8	2.75	89.5	25.4	0.9	31.1	22.5	177.1	4.69	424	2.49	21.58	108	2.56	5.18	1.21	75	1.44	10.93	25	1	0	0	1	0	0	0	0
1	1	67	36	20	80	61.3333	73.6	0.89	1.14	5.5	1.9	4.06	34.8	14.4	1.3	25.5	21.1	5.8	8.2	223	0.94	6.26	95	3.52	8.03	0.56	82	1.45	12.09	184	1	0	0	1	0	0	1	0
1	0	69	36.9	25	112	56.6667	65.7	240	1.85	41.6	19	3.53	180	21.1	0.62	33.75	20.68	7.83	11.64	382.13	2.12	29.92	136.9	2.41	5.48	1.57	88.5	1.45	30.17	137	1	0	0	1	0	1	0	0
0	0	72	36.2	20	78	136.667	114	1.01	0.89	4.87	0.85	3.51	26	0.89	1.3	23.2	10.9	6.4	4.5	115	1.02	4.01	40	4.59	0.57	0.43	58.9	1.46	4.82	291	0	0	0	0	0	0	0	0
1	0	73	36.8	18	78	66	21.1	25	2.06	5.9	1.9	1.55	55.6	22.4	0.8	36.5	45	157.9	4.08	257	1.66	4.41	57	2.16	0.37	0.76	65.4	1.46	6.58	102	1	0	0	1	0	0	1	0
0	0	66	37	22	97	80	95.8	0.98	1	14.6	5.5	3.95	31.8	13	1.3	27.1	34.7	9.3	13.59	133	0.4	5.53	43	5.42	4.23	0.4	71	1.46	6.79	150	0	0	0	0	0	0	0	0
0	0	74	36.2	22	75	105.333	96	16.4	1.02	1.85	1.87	6.04	32	13.3	1.3	26.5	33.3	9.4	5.62	320	1.15	6.92	69	3.89	13.13	0.44	74	1.46	7.78	214	0	0	0	0	0	0	0	0
1	1	67	38.4	22	121	85	47	0.95	1.68	5.17	2.18	4.07	57.7	19.8	1	23.9	13.5	17.9	3.31	368	1.21	6.67	88	2.64	0.75	0.31	80.5	1.46	9.17	58	1	1	0	1	0	0	1	0
0	0	68	36.5	20	78	67	105.9	0.89	1.15	5.6	2.2	4.57	40.2	14.5	0.8	31.5	26.5	36.2	7.2	210	1.14	5.41	65	2.12	5.18	0.87	85.3	1.47	16.18	119	0	0	0	0	0	0	0	0
0	1	83	36.7	20	117	112.333	63	15.6	1.35	6.34	2.4	2.7	44.4	16.8	0.9	27.8	45	20.7	6.97	288	1.56	6.71	45	1.82	0.15	0.72	70.4	1.48	8.43	48	0	0	0	0	0	0	0	0
0	0	66	36.5	20	99	64.6667	87.7	15.3	1.07	11.36	4.64	4.38	27.3	12.1	1.1	38.3	41.6	17.3	6.33	250	1.15	6.13	49	3.64	0.05	0.7	84	1.49	14.32	378	0	0	0	0	0	0	0	0
1	0	74	36.7	25	90	87.6667	57	18.5	1.31	10.3	3.4	4.02	35.4	16	1.1	29	16	6.3	8.4	698	2.59	26.49	178	5.71	1.34	0.17	79.9	1.5	8.52	287	0	1	0	1	1	1	0	0
1	0	66	36.4	20	85	60	11.8	240	1.84	7	2.3	3.1	180	20.8	1.4	22.3	32.1	15.9	7.08	362	0.93	8.28	75	4.24	4.12	0.68	83.3	1.5	13	130	0	1	0	1	0	0	1	0
0	1	72	36.6	20	78	109.667	105.9	1.03	0.96	4	1.4	3.47	34.5	12.6	1.4	25.8	50	10.8	10.04	334	1.39	7.58	99	3.66	0.05	0.37	64.7	1.52	5.73	317	0	0	0	0	0	0	1	1
1	0	74	36	13	92	103.667	45	1.03	1.8	2.2	0.8	3.26	42.3	20.8	0.9	16.5	45	5.8	7.35	505	3.14	19.71	572	4.05	2.43	0.15	85.7	1.53	11.92	235	1	0	0	1	0	0	1	1
0	1	66	36.7	20	80	107.333	108	1.06	0.95	1.6	0.3	3.59	34.4	12.5	1.6	24.4	39.1	12.5	5.21	304	1.01	4.78	64	4.69	0.67	0.31	68.1	1.55	6.51	230	0	0	0	0	0	0	0	0
0	0	71	36.2	20	79	103.333	104	15.2	0.98	2.94	0.74	2.18	34.6	13	1.6	21.9	35.3	5.8	9.2	227	1.01	10.43	71	5.6	0.15	0.42	63.1	1.55	6.52	345	0	0	0	0	0	0	0	0
0	1	65	36.7	20	121	103.333	78	40.9	1.16	14.84	2.69	6.35	40.9	1.12	0.9	31.6	29	13.6	5.36	185	1.27	5.11	35	3.76	0.11	0.76	71.1	1.55	8.28	372	0	0	0	0	0	0	0	0
0	0	74	36.7	20	78	87.3333	96.5	1.01	0.92	7.78	2.14	5.1	27.2	0.92	1	31.9	45	6.9	5.2	248	0.98	3.36	45	4.95	0.04	0.5	68.7	1.56	7.62	369	0	0	0	0	0	0	0	0
0	0	66	36.5	21	99	65.6667	71	0.89	1.24	18.8	8	5.81	33.7	15.3	1.2	27.1	33	10.3	5.2	91	0.4	4.03	24	3.11	0.99	0.4	77.3	1.56	8.79	422	0	0	0	0	0	0	0	0
0	0	84	37.6	20	102	94	18	0.92	1.91	5	1.4	5.99	55.2	21.7	0.98	26.7	26.2	13.9	5.45	311.6	1.76	7.55	101	3.64	0.74	0.61	69.6	1.57	7.81	235	0	0	0	0	0	0	0	1
1	1	73	35.2	26	91	111	50.2	0.94	1.38	14.2	5.4	7.75	43.3	16.8	1.6	18.7	30.7	12.4	9.43	443	1.93	19.25	194	2.09	100	0.76	87.2	1.57	18.5	55	0	1	0	1	1	0	0	1
1	0	76	36.9	25	112	87.3333	43.7	17.8	1.63	87.62	46.75	4.06	42.8	19	1.08	26.1	45	18.82	14.68	243.53	1.66	10.39	118.4	5.3	2.1	0.87	79.8	1.58	12.15	135	1	0	0	1	0	1	0	0
0	0	70	35	20	121	56.3333	61.7	0.94	1.2	5.1	2.1	5.43	35.9	15	1.1	28	22.6	9	8.37	156	2.35	6.62	146	4.3	2.05	0.72	72.6	1.59	9.35	215	0	0	0	0	1	0	0	0
0	1	75	36.8	28	92	98.3333	78	1.15	1.16	32.4	8.19	4.22	38.5	15	1.1	19.4	45	8	5.22	474	3.11	16.44	217	1.18	100	1	84.7	1.6	19.54	74	0	0	0	0	1	0	0	0
0	1	78	37.5	28	103	62.6667	74.9	16	1.35	5.85	3.11	4.88	45.9	16.4	0.7	23.5	45	22.7	4.92	302	1.52	9.54	112	2.51	1.88	0.9	90.1	1.6	25.75	108	0	0	0	0	0	1	0	1
1	0	75	37	22	129	60	29	7.67	2.6	109.26	25.92	0.69	177.8	2.12	1.5	17.5	25.4	217.8	5.63	294	3.54	37.96	104	1.18	4.11	0.34	75.9	1.62	8.16	38	1	1	0	1	0	0	0	0
0	0	75	36.3	19	66	58	78.3	0.97	1.14	9.34	4.47	4.5	39.2	14.4	1.26	25.5	32.2	10.7	4.82	135.1	0.9	2.68	49	2.46	100	0.53	78.8	1.62	11.68	152	0	0	0	0	0	0	0	0
1	1	68	36.9	37	126	100	68	17	1.27	3.23	1.35	5.71	44	16	1.2	22	26.4	70.7	15.56	542	3	18.53	372	2.23	100	0.81	62.8	1.63	6.61	58	0	1	0	1	1	0	0	1
0	0	69	36.9	20	94	68	93	17.5	1.04	5.42	2.41	5.87	37.4	13.8	1.3	20.8	27.2	5.8	5.52	229	0.99	7.31	61	2.8	1.42	0.53	85.2	1.65	14.73	256	0	0	0	0	0	0	0	0
0	1	67	36.6	20	84	66.6667	81	1.05	1.14	4.45	2.2	2.62	33.9	14.5	1.2	21	25	129.3	4.98	116	1.4	8.18	35	2.18	0.34	0.32	77.8	1.68	9.15	150	0	0	0	0	0	0	0	0
0	0	66	36	20	90	88.6667	116.4	17.3	0.85	8.9	2.84	4.83	23.9	11.1	1.9	30.9	45	12.7	6.25	185	1.15	4.37	42	5.01	0.25	0.44	76.4	1.68	9.31	71	0	0	0	0	0	0	0	0
0	1	66	36.9	23	90	119.333	52.6	15.3	1.4	5.8	1.6	4.09	41.1	17	1.17	28.7	33.7	47.3	4	303	1.23	8.07	57	2.5	4.74	0.59	82.7	1.69	13.93	292	0	0	0	0	0	0	0	0
0	0	72	37.3	18	78	86	95	0.93	1.02	1.97	1.01	6.87	37.3	13.6	1.6	28.2	43.8	21	5.29	182	0.58	3.38	37	5.32	0.07	0.55	75	1.71	9.17	230	0	0	0	0	0	0	0	0
0	0	76	36.6	18	126	107.333	118	1.12	0.9	0.76	0.42	2.92	34	12.1	1.4	31.3	43.7	16.7	7.25	338	0.97	5.17	73	5.31	0.05	0.21	63.2	1.73	5.9	136	0	0	0	0	0	0	0	0
0	0	77	36.1	21	132	76	123.9	18.9	1.25	52.5	18.27	5.78	37	15.4	1.9	25.5	30.6	25.8	8.21	145	0.77	10.88	54	3.05	0.05	0.78	89.2	1.73	23.71	209	0	0	0	0	0	0	0	0
0	1	72	37.5	19	75	104.333	87	20	1.09	5.67	1.96	6.4	37.9	14	1.1	24.8	26.8	5.8	6.13	135	1.14	2.97	47	3.38	0.47	0.39	67.9	1.74	6.68	283	0	0	0	0	0	0	0	0
1	0	67	36.5	20	86	56.6667	91	15.3	1.03	19.6	4.5	4.92	40.4	13.3	0.6	28.8	50	9.7	4.86	279	0.85	4.79	48	5.02	40.23	0.54	78.6	1.74	11.25	69	0	0	1	1	0	0	0	0
0	1	71	36.3	21	109	107.333	65.2	0.91	1.21	9.7	2.9	8.04	44.8	15.1	0.8	38.4	14.4	19.9	3.33	220	0.89	4.44	79	2.56	0.5	0.73	82.5	1.75	14.33	310	0	0	0	0	0	0	1	0
1	1	82	36.3	17	78	86	29.6	16.3	2.28	5.8	2.9	6.18	51.9	24.6	1	32.7	13.9	6.7	8.55	698	2.6	16.03	209	3.19	8.59	0.53	80.1	1.76	12.67	252	1	0	0	1	1	0	0	1
0	1	65	36.4	20	80	101.667	87	1.04	1.09	2.1	1.1	4.63	33.9	14	0.59	23.8	12.6	5.8	3.85	344	0.89	4.4	58	3.95	4.67	0.42	70.3	1.78	7.8	373	0	0	0	0	0	0	0	0
1	0	66	36.7	20	90	93.3333	46	1.24	1.48	1.6	0.5	1.79	46.3	17.6	0.8	38.4	37.4	453.4	5.4	214	1.51	3.8	52	2.85	0.39	0.62	69.7	1.78	8.44	216	1	0	0	1	0	0	1	0
0	1	82	36.3	17	60	80.6667	80	17.8	1.07	5.6	2.5	3.28	39.8	13.7	0.59	28.8	40.8	9.9	5.99	305	2.33	11.28	182	3.75	0.08	0.26	58	1.79	6.04	73	0	0	0	0	1	0	0	0
0	1	71	37.2	20	92	64.3333	39.9	17.9	1.78	12.8	4.4	4.09	49.9	20.5	0.85	33.1	28.3	33.3	6.4	222.8	1.05	5.5	63	2.2	1.18	0.14	69.44	1.79	6.4	147	0	0	0	0	0	0	0	0
0	0	67	36.3	19	72	106.667	83	1.12	1.12	7.12	2.19	3.46	30.1	12.6	0.8	38.4	45	5.8	2.44	136	0.77	2.05	38	3.84	0.1	0.3	45.2	1.8	4.04	360	0	0	0	0	0	0	0	0
1	1	75	36.4	20	84	56.6667	82.8	16.1	1.01	3.6	0.9	5.34	34.5	13.1	1.3	34.4	13.3	6.3	4.6	291	0.96	4.4	63	6.21	18.54	0.79	71.9	1.8	9.93	67	1	0	0	1	0	0	1	0
1	1	79	38.3	28	103	56.6667	49.6	240	1.75	3.15	1.67	1.67	180	19.7	1.25	17.5	21.8	5.8	5.94	422	1.11	10.35	179	1.62	14.74	0.95	82	1.8	15.37	124	1	1	0	1	1	1	0	0
0	1	88	36.7	20	97	90	84.5	16.9	1.12	4	1.9	4.6	37.6	14.2	1.04	30.8	32.1	5.8	6.41	229.9	1.51	5.24	73	3.28	1.87	0.42	57.9	1.81	5.71	281	0	0	0	0	0	0	0	0
1	0	88	36	20	76	87.6667	94	16.1	1.04	1.65	0.81	3.8	36.8	13.6	1.5	24.2	17.1	7.1	4.17	344	0.79	7.87	67	5.32	140.83	0.42	55.5	1.81	6.02	170	1	0	1	1	0	0	1	0
1	0	81	35.8	18	66	104.333	118.3	0.98	0.96	2.65	0.52	3.21	26.2	0.96	1.1	30.5	45	14.3	4.3	258	0.95	6.38	71	3.19	6.96	0.45	72.3	1.81	8.64	248	1	1	0	1	0	0	1	0
0	1	66	36.4	17	110	79.3333	67.7	15.1	1.19	14.1	6.7	4.31	37.5	14.9	1.1	23.8	25.4	9.8	13.53	238	0.96	9.92	44	1.92	11.79	0.47	85.1	1.81	15.59	59	0	0	0	0	0	0	0	0
0	0	75	36.5	20	94	79	49	20.9	1.61	3.36	1.65	1.45	49.8	18.9	1.7	38.8	23.2	393.2	5.99	226	2.03	7.55	63	1.57	1.75	0.4	63.7	1.83	6.28	36	0	0	0	0	0	0	0	0
0	0	77	36.6	23	98	133	88.7	0.91	1.03	14.3	5.5	6.54	33	13.3	1	31.3	30.7	8.3	7.58	213	0.54	1.79	49	5.54	0.11	0.62	70.3	1.83	9.25	326	0	0	0	0	0	0	0	0
1	0	66	37.2	22	119	98.6667	75	1.01	1.21	123.18	26.29	4.54	40.8	14.8	0.9	26.7	15.66	54.8	8.79	409	2.4	22.42	179	2.16	3.93	0.5	78.6	1.84	11.07	179	1	1	0	1	1	1	0	1
0	0	66	37.4	20	88	62.6667	57.5	1.07	1.25	168.1	44.2	1.34	36.5	15.4	0.8	34.9	50	43.9	3.38	235	1.11	3.68	52	3.84	0.81	0.9	83.9	1.84	17.91	93	0	0	0	0	0	0	0	0
0	1	77	36.5	23	110	111.667	65	15.6	1.32	12.69	5.31	5.67	45.1	16.2	0.8	28.5	45	20.5	8.53	51	1.46	5.65	3	1.24	1.35	0.72	87.7	1.87	21.27	159	0	0	0	0	0	0	0	0
0	1	72	36.2	23	67	111	103.7	16.6	0.97	0.62	0.33	2.37	42.1	12.7	1.4	30.7	50	23.4	4.34	436	0.98	6.61	80	4.96	0.7	0.41	67.3	1.88	7.41	100	0	0	0	0	0	0	1	0
1	0	87	38.6	27	127	98.6667	47	1.19	1.73	10.95	5.94	2.85	42.5	20.2	1.2	32.6	39	7.9	11.29	403	1.8	38.45	57	4.7	1.88	1.16	82.2	1.89	17.36	264	0	0	1	1	0	0	1	0
1	1	65	36.6	19	76	60	106	0.98	0.97	1.43	0.87	5.33	34.7	12.9	1	30.3	30.2	358	4.25	115	1.22	4.2	77	15.06	1.43	0.46	63.3	1.94	7.18	150	0	0	1	1	0	0	1	0
0	0	69	36.2	20	72	67.3333	82	17.2	1.13	3.29	0.92	4.22	52.1	14.4	1.8	38.4	29.7	9.5	5.51	236	1.49	3.75	37	2	0.83	0.4	53.5	1.96	5.15	104	0	0	0	0	0	0	0	0
0	0	66	36.9	21	130	67.3333	67.6	16.9	1.18	6.7	3	3.82	42.7	14.8	1.8	23.7	41.5	39.9	29.45	405	1.23	5.53	86	4.67	0.43	0.62	83.6	1.99	16.28	157	0	0	0	0	0	0	1	0
0	0	79	37.2	21	120	89.3333	46.4	40.4	3.94	84.15	29.1	0.17	52	37.3	1.5	23.8	34.3	77.6	2.45	444	4.44	8.06	149	4.23	100	0.11	78.4	2.03	10.23	132	0	0	0	0	1	0	0	0
1	1	65	36	22	88	86.3333	64	17.4	1.35	65.36	22.12	8.51	36.2	15.8	1.3	25.9	34.4	14.2	4.64	382	0.99	4.12	57	3.07	13.17	0.51	52.2	2.04	5.42	108	0	0	1	1	0	0	1	0
1	1	76	36.4	21	74	87.6667	100.6	0.99	1.02	1.33	0.62	3.19	26.9	11.5	1.6	23.3	36.6	31.8	3.32	308	2.34	5.77	66	3.22	1.74	0.3	53.6	2.05	5.31	117	1	1	0	1	0	0	1	0
0	1	78	36.3	20	81	133	90	35.6	1.06	1.64	0.53	3.68	35.6	1.05	1.8	34	45	8.9	4.55	530	1.46	7.59	76	2.13	1.3	0.56	65.1	2.05	8.21	149	0	0	0	0	0	0	1	0
1	1	65	37.4	24	95	56.6667	92.3	1.14	1.04	16.9	4.88	2.36	28.4	1.04	0.9	15.3	49.9	10	4.51	365	4.57	19.64	495	4.01	12.32	0.89	85.9	2.06	22.14	292	1	0	0	1	1	0	0	1
1	0	75	36.5	20	78	62.6667	113.1	0.89	0.99	1.2	0.5	3.19	31.8	12.9	1.7	24.3	50	7.5	4.34	160	0.78	5.13	51	3.93	62.13	0.26	58.7	2.07	5.87	235	0	0	1	1	0	0	1	0
0	0	66	37.8	28	98	85.3333	65	15.9	1.31	8.88	2.82	5.9	37.6	16.4	0.7	14.9	25.5	10.9	16.03	153	0.81	9.75	26	2.01	7.72	0.49	83.8	2.11	16.39	260	0	0	0	0	0	0	0	0
1	1	72	37	21	89	101	51.3	20	1.31	7.2	2.6	2.27	37.1	16.1	0.7	20.3	44	52.1	4.5	295	1.49	9.25	49	5	2.95	0.75	78.3	2.13	13.56	200	1	0	1	1	0	0	1	0
0	1	74	36.2	24	134	103.333	55	0.99	1.49	7.41	3.59	7.55	45.3	18.1	1.3	25.1	45	33.2	19.36	424	3.79	18.4	375	1.96	100	8.78	54.3	2.15	23.92	233	0	0	0	0	0	0	0	0
0	0	72	36.2	20	72	98.6667	123.9	1.06	0.94	7.99	2.41	2.93	25	0.95	1.4	25.3	50	16.9	6.53	169	0.99	3.04	55	5.29	0.05	0.43	56.4	2.18	6.87	251	0	0	0	0	0	0	0	0
1	1	87	36.5	19	77	56.3333	64.3	15.5	1.17	22.1	5.9	4.43	30.4	14.7	1	39.2	39	11.7	8.99	312	1.37	11.79	75	4.05	2.54	0.15	78.3	2.3	11.83	218	1	1	0	1	0	0	1	0
0	0	68	36.5	21	65	74	93	0.91	1.11	3.73	0.85	4.17	20	1.1	1.8	29.5	31.5	12	5.96	480	1.41	5.63	95	2.43	5.12	0.3	48.5	2.31	5.17	58	0	0	0	0	0	0	1	1
0	0	79	38.3	21	71	112.667	32	1.01	2.04	4.4	1.8	5.1	64.9	22.5	1.1	30.5	33.2	26.5	10.25	373	1.07	4.06	54	5.42	0.69	0.4	60.1	2.35	7.22	381	0	0	0	0	0	0	0	0
0	0	70	36.5	20	79	98	71.4	0.93	1.12	12.4	4.3	4.97	35.4	14.2	1.2	31.2	50	5.9	4.5	160	1.3	4.68	53	3.23	100	0.23	46.4	2.37	5.02	372	0	0	0	0	0	0	0	0
0	0	66	36.8	18	85	68	103.9	1.14	0.94	1.37	0.73	1.84	24.2	10.7	1.3	29	37.6	11.2	4.93	306	0.82	6.12	53	1.18	0.14	0.55	50.4	2.38	6.45	216	0	0	0	0	0	0	0	0
0	0	68	37.4	20	80	102.667	125.6	17.2	0.9	1.79	0.65	6.44	36.6	12	1.1	14.4	50	30.3	4.37	299	1.24	3.75	53	5.06	2.59	0.4	59.5	2.38	6.99	286	0	0	0	0	0	0	0	0
0	0	69	37	20	89	103.333	103.7	16.9	0.9	3.23	1.04	2.74	23.3	0.9	1.8	38.8	6.5	40	7.28	272	0.58	9.04	80	2.57	1.09	1.07	54.7	2.38	8.81	212	0	0	0	0	0	0	1	0
0	1	65	36.5	18	76	103.333	90	18.2	0.97	0.8	0.8	4	34.1	12.7	1	39.9	50	7.2	4.91	251	1.07	3.96	82	1.35	0.05	0.34	54.5	2.39	6.49	259	0	0	0	0	0	0	1	0
0	0	78	36.5	20	110	136.667	102	16.9	0.99	9.04	2.62	3.78	40.9	13.2	1	29.4	50	10	5.22	138	1.19	2.42	28	5.03	5.07	0.44	30.4	2.44	4.38	216	0	0	0	0	0	0	0	0
0	1	82	36.7	21	80	111	70.1	16.2	1.16	2.2	0.8	3.93	49.2	14.6	1.2	30.5	36.9	13.6	11.98	285	0.97	3.18	51	1.39	4.31	0.25	57.3	2.45	6.85	269	0	0	0	0	0	0	0	0
1	1	71	36.7	18	79	87	97	18.8	1.05	12.21	3.76	2.03	28.3	11.8	1	25.4	45	10.6	7.3	581	4.01	32.92	407	2.88	0.16	0.4	57.9	2.46	10.88	157	1	0	0	1	1	0	0	1
0	1	67	36	19	78	75.3333	113	1.28	0.92	1.8	0.8	4.5	43.3	12.2	1.38	30.1	20.31	217	9.15	227.1	1.52	2.94	52	6.86	1.01	0.62	57.6	2.48	7.93	172	0	0	0	0	0	0	0	0
1	1	71	36.2	19	78	86.6667	105	42	0.98	2.76	0.46	5.35	42	0.98	1	35.9	34.3	255.3	8.65	244	0.86	6.88	82	5.89	0.34	0.68	64.4	2.48	9.32	244	1	1	1	1	0	0	1	0
0	1	74	36	18	68	99.3333	90.1	0.94	1.06	10.61	3.87	3.66	25.5	1.05	1	30.1	31.5	18.6	4.11	276	1.46	7.22	69	3.19	31.64	0.48	55.9	2.5	7.12	106	0	0	0	0	0	0	0	0
0	1	69	36.9	21	71	116.333	125.6	0.11	1.24	105.07	46.07	1.34	37.9	15.3	1.11	24.6	27.2	26.3	14.8	180	1.09	2.52	45	3.57	0.5	0.54	61	2.53	8.47	120	0	0	0	0	0	0	0	0
0	1	66	36.5	20	104	72.6667	74	0.97	1.21	16.96	3.62	3.19	32.8	15.2	1.5	21.4	31.7	66.8	15.42	430	1.52	12.53	96	3.96	0.44	0.93	81.4	2.56	20.17	260	0	0	0	0	0	0	1	1
0	1	72	36	20	85	110.667	69.9	16.4	1.13	1	0.3	2.8	36.2	14.3	1.3	31.4	50	10.8	3.59	389	1.11	5.4	84	2.98	5.35	0.37	54.7	2.62	7.06	263	0	0	0	0	0	0	1	0
0	0	70	36.4	21	72	108.333	123.9	1.06	0.94	7.99	2.41	2.93	25	0.95	1.8	31.7	6.3	21	7.28	272	0.59	9.04	80	2.57	5.31	0.37	54.7	2.62	7.06	263	0	0	0	0	0	0	1	0
1	1	68	38.3	28	103	56.6667	84.5	1.12	0.91	10.21	2.9	3.02	44.1	12.1	1	26.9	28.1	26.2	6.82	484	2.81	19.44	131	2.67	4.58	0.13	84.7	2.66	18.76	20	1	0	0	1	0	1	0	0
0	1	83	36.8	17	70	86	98	1	1.01	1	0.58	5.48	39.8	13.4	0.8	33	45	6.4	5.57	292	1.35	5	63	2.93	0.08	0.33	58.6	2.67	7.9	253	0	0	0	0	0	0	0	0
0	1	68	36	22	126	91.6667	72	180	1.23	11.74	4.32	2.06	180	1.18	0.9	30.8	45	30.8	8.34	73	1.25	5.81	24	1.97	0.13	0.6	55.4	2.76	7.64	95	0	0	0	0	0	0	0	0
0	0	66	36.6	18	98	91.3333	73.7	16.2	1.19	4.84	1.52	4.18	28.8	1.19	1	38.4	22.9	9	3.11	357	1.79	7.87	69	2.16	0.21	0.54	37.2	3.01	6.59	73	0	0	0	0	0	0	0	0
0	1	81	36.8	20	78	85	81.2	16.1	1.06	2.6	0.4	3.49	42.8	13.6	1.8	20.7	36.7	9.3	4.01	266	0.73	4.83	88	3.69	0.31	0.15	48.4	3.41	7.22	135	0	0	0	0	0	0	1	0
0	1	92	36.9	23	90	136.667	38.2	15.7	1.64	131.77	25.58	4.38	41	18.8	1.7	33.4	31.6	13.2	4.79	180	1.6	5.31	99	2.65	12.65	0.29	69	3.43	13.21	108	0	0	0	0	0	0	1	1
0	0	72	36.9	21	71	57.3333	53.4	0.82	1.51	4.89	1.51	4.68	38.1	17.9	0.8	25.9	21.7	15	12.79	286	0.87	7.32	58	2.03	13.13	2.65	76.5	3.46	26.21	155	0	0	0	0	0	0	0	0
0	0	65	38.3	21	140	103.333	64	16.1	1.36	11.18	2.71	6.33	44	16.2	1.2	23.8	45	17.2	18.13	133	0.81	6.49	70	2.39	13.51	0.33	2.6	4.74	5.23	81	0	0	0	0	0	0	0	0
0	1	73	36.6	19	74	84.3333	76.4	1.05	1.15	5.48	2.43	3.91	25.6	12.9	1.1	31.2	33.1	5.8	5.8	177	1.21	4.09	52	3.89	0.62	1.57	54.3	4.78	14.28	969	0	0	0	0	0	0	0	0
1	1	68	36.7	22	103	104.667	100	0.98	1	258.48	29.35	3.24	38.4	13.1	1.6	32.9	45	83.3	5.49	642	2.15	22.58	497	3.24	16.34	2.29	64.1	7.79	28.23	145	0	1	0	1	0	0	1	1
0	1	75	38.3	21	71	112.667	78	0.77	1.17	8.03	1.29	3.03	32.3	15.2	1.2	26	30.5	15.7	10.52	696	1.27	12.77	95	2.95	2.3	0.23	17.7	8.2	10.24	80	0	0	0	0	0	0	1	1
