# Supplementary material for: Construction and validation of an early warning model for predicting the acute kidney injury in elderly patients with sepsis
Source: Aging Clin Exp Res. 2022 Sep 2;34(12):2993–3004. doi: 10.1007/s40520-022-02236-3 (PMC9719454; doi:10.1007/s40520-022-02236-3)
Supplement: Supplementary file 3 — Supplementary file3 (XLSX 47 KB) [file 40520_2022_2236_MOESM3_ESM.xlsx]

## Sheet: randomized_validation_dataset
Group	Gender	Age	T	RR	HR	MAP	PTA	TT	INR	FDP	D_D	FIB	APTT	PT	AGR	Globulin	Albumin	Bilirubin	Uinary_glucose	UA	Cystain_C	BUN	Cr	TC	PCT	Monocyte	NEUT	Lymphocyte	WBC	PLT
1	1	67	37.1	19	82	85.6667	54	1.01	1.28	9.6	3.9	4.57	37.8	15.7	1.3	32.4	28.1	8.8	6.84	189	0.65	5.4	49	2.93	0.22	0.09	95.2	0.21	6.47	99
0	1	74	36	18	68	99.3333	90.1	0.94	1.06	10.61	3.87	3.66	25.5	1.05	1	30.1	31.5	18.6	4.11	276	1.46	7.22	69	3.19	31.64	0.48	55.9	2.5	7.12	106
1	1	66	36.7	18	68	90	73	16	1.23	9.5	3.6	4.51	40	15.4	1.4	25.3	45	14.4	4.89	269	0.71	4.98	61	3.66	3.69	0.59	72.3	1.39	7.92	61
0	0	78	36.3	25	113	103.333	104	0.9	1.18	22.86	5.33	8.69	28.9	1.16	1	31.2	30.3	12.1	6.95	234	1.2	7.46	38	4.2	34.55	0.08	96.3	0.28	9.9	203
1	1	68	37.1	19	90	61	40	0.98	1.94	11.58	5.28	1.23	44.8	22.1	1.9	20.5	23	55.8	24.54	107	1.08	13.83	51	1.18	34.74	0.3	93.1	0.33	9.23	3
0	1	77	36	19	70	83.3333	51	1.11	1.63	11.04	3.48	1.44	55.2	1.47	1.3	25	31.8	108.2	9.04	151	0.89	18.41	57	1.18	1.98	0.37	91.8	0.52	11.25	58
0	0	74	36.2	20	80	72	131	0.89	1.15	5.6	2.2	4.57	40.2	14.5	1.1	28.2	30.4	70.3	4.87	366	2.23	9.42	132	1.4	26.6	1.15	92.1	1.3	36.07	392
1	1	88	37.1	14	102	61.6667	45	0.91	1.77	6.63	2.04	4.33	50.6	20.8	0.8	35	50	17.3	7.26	212	1.61	14.72	74	2.27	1.71	0.08	47	1.23	2.48	111
1	1	75	36	15	67	86.6667	72	16	1.23	6.77	3.18	5.07	48.8	15.4	0.9	26.5	24	15.7	4.25	296	2.32	16.39	487	1.24	9.29	0.47	87	0.39	7.16	86
0	1	89	37.4	18	68	107.333	53	0.92	1.59	33.81	8.86	2.72	49.6	18.3	1.4	23.1	32.2	32.4	3.98	195	0.9	8.02	59	2.98	16.04	0.23	94.1	0.48	12.21	226
0	0	70	37.2	31	130	116.333	60	0.94	1.42	100.94	29.82	11.72	41.5	17.2	1.2	21.1	24.9	33.1	9.61	495	0.98	10.95	87	2.72	30.74	0.2	97.4	0.33	20.35	157
0	1	65	36.1	20	86	79.6667	78	15.7	1.17	6.19	2.83	4.18	32.1	14.7	1	29	29.7	64.6	5.51	259	0.81	4.35	59	3.6	0.19	0.33	73.3	0.58	3.58	109
1	1	77	36.2	15	91	89.6667	49	1.25	1.64	7.63	3.42	2.96	54.6	19.3	0.8	29.7	25.2	22.5	4.64	453	2.72	44.83	254	4.03	5.73	0.4	86.5	0.86	11.65	137
1	1	83	38.3	17	118	105.667	67	18.4	1.28	36.01	14.3	2.44	26.5	16	1.4	22.5	32.6	10.9	8.19	453	1.25	17.83	94	2.92	0.15	0.34	87.3	0.94	10.21	259
0	1	65	36.3	20	111	71	105	1.19	0.97	2.88	1.17	5.57	35	12.9	1.3	18.4	24.7	5.8	15.64	376	1.06	7.84	59	4.15	0.17	0.15	94.2	0.39	9.46	166
1	0	66	37	22	97	80	95.8	0.98	1	14.6	5.5	3.95	31.8	13	1.3	27.1	34.7	9.3	13.59	133	0.4	5.53	43	5.42	4.23	0.4	71	1.46	6.79	150
0	1	77	36.8	20	68	82.6667	58.5	1.02	1.26	5.1	3.2	4.38	34.2	15.6	1.5	15.2	24.1	29	14.04	110	0.77	7.17	57	1.82	0.05	0.39	86.2	0.64	7.8	81
0	0	69	36.2	20	72	67.3333	82	17.2	1.13	3.29	0.92	4.22	52.1	14.4	1.8	38.4	29.7	9.5	5.51	236	1.49	3.75	37	2	0.83	0.4	53.5	1.96	5.15	104
1	1	67	36.8	16	88	85.6667	71	0.97	1.26	2.84	1.51	3.86	36.2	15.6	1.7	17.9	29.9	13.6	8.35	210	1.59	8.43	57	2.06	1.73	0.18	90.5	0.35	5.68	73
1	1	75	37.3	22	113	62.6667	40.2	16.5	1.76	9.5	3.6	5.47	51.4	20.4	1	33.1	31.6	87.3	4.96	272	0.99	7.76	120	1.18	100	0.42	90.6	0.09	5.67	10
0	1	79	36.7	17	76	112.333	73	16.5	1.22	14.33	4.54	8.39	42.3	15.1	1.4	27	38.1	39.6	11.31	351	1.8	18.92	112	3.7	32.45	0.39	94.3	0.36	13.35	156
0	1	65	36.6	18	101	66.6667	89	16.4	1.07	5.08	2.21	4.63	34.6	14	1	23.2	23.4	54.6	7.96	307	0.99	7.51	45	1.97	1.05	0.49	83.1	0.85	8.01	180
0	1	68	38.7	25	111	132.333	54	0.98	1.55	19.06	7.33	5.06	47	18.5	1.2	23.5	27.5	123.7	6.78	279	1.78	13.5	130	1.63	0.05	0.15	93.2	0.37	8.06	41
1	1	65	36.8	21	106	104.333	53.7	1.1	1.47	5.24	1.41	2.13	32.5	16.3	1.1	23.9	26.7	99	4.63	843	1.24	14.93	109	4.54	6.55	0.57	60.7	1.24	4.68	20
1	0	66	36.4	15	74	92.6667	63	19.8	1.35	67.21	13.7	2.68	60.3	16.8	1.1	28.7	31.3	19	4.56	176	5.15	26.47	358	3.17	46.5	0.03	63.9	0.53	2.29	4
1	0	65	36.5	14	95	104	89.4	16.4	1.17	19	6.4	8.82	44.4	14.8	1	25.7	25.6	9.7	9.64	511.6	2.36	22.82	228	2.16	100	0.67	93.8	0.51	19.73	62
0	1	70	36.4	18	74	57.3333	83.7	0.92	1.07	8.4	3.2	5.31	40.8	13.7	1	30.6	31.5	6.5	7.19	225	1.61	3.97	81	2.31	0.55	0.26	83.8	0.85	7.42	202
1	0	69	36.3	27	71	56.6667	22	1.86	3.53	74.97	81.75	0.35	63.5	2.68	1.6	20.1	32.8	15.5	14.96	1297	2.14	21.41	179	2.56	93.39	0.14	63.4	0.08	0.6	8
1	0	70	36.8	20	78	86.3333	75	16.3	1.21	74.01	25.46	6.58	38.5	15.1	1.5	20.4	31.5	35.5	17.23	174	1.44	6.32	72	2.75	1.56	0.91	76	0.64	7.85	150
1	1	66	36.3	18	71	104.667	99	0.99	1.01	1.99	0.85	2.97	34.5	13.4	1.5	20.3	50	124.1	8.62	170	0.95	7.36	54	3.91	12.24	0.31	68.2	0.54	2.88	73
0	0	70	36.1	22	102	99.6667	104	0.91	1.82	23.81	6.75	3.06	40.2	1.77	0.9	31.6	45	11.1	7.28	477	0.72	7.95	86	4.99	0.36	0.38	94.8	0.35	15.99	148
1	0	77	36.5	20	80	81.3333	79.5	0.99	1.15	1	0.4	3.63	36.1	14.5	1.19	29.9	34	139.9	4.67	310	1.61	4.89	82	4.45	0.15	0.49	70	1.4	6.58	153
0	1	65	36.5	20	94	73.3333	73	0.86	1.23	39.2	13.08	3.37	34.6	15.4	1.4	28.3	38.4	36.1	5.97	260	0.82	5.06	60	3.22	5.07	0.93	94.2	0.56	26.65	185
1	1	81	37.5	28	103	62.6667	55.8	16	1.61	30.3	12.7	2.27	44.3	18.6	0.95	19.7	18.8	135.6	19.63	344	1.66	12.9	112	1.07	41.48	0.57	84.21	0.38	6.11	62
1	1	71	36.7	18	79	87	97	18.8	1.05	12.21	3.76	2.03	28.3	11.8	1	25.4	45	10.6	7.3	581	4.01	32.92	407	2.88	0.16	0.4	57.9	2.46	10.88	157
1	0	77	36.3	25	82	86	81	22.8	1.14	4.35	1.74	6.17	35	14.4	0.9	32.4	28.9	5.8	8.4	350	1.68	9.51	80	5.49	93.31	0.48	88.7	1.09	14.13	196
0	0	77	36.5	22	84	78.3333	72.8	15.3	1.14	4	1.4	6.19	42.9	14.4	1.8	18	33	30.4	4.95	125	0.62	3.31	33	4.18	6.65	0.17	86.3	0.44	4.77	98
0	1	70	36.5	20	97	95	77.7	1.02	1.17	6.41	2.06	3.44	33.2	13.1	1.3	26.2	35	14.5	6.09	192	1.04	4.9	44	3.31	4.23	0.7	79.3	0.76	7.74	247
0	1	67	36	20	80	105	108	1.06	0.95	1.6	0.3	3.59	34.4	12.5	1.9	25.5	30	14.1	7.08	347	0.91	9.24	67	2.57	11.79	0.01	92.6	0.56	7.61	249
0	1	69	36.2	20	92	107.333	87.3	16.1	1.05	4.3	2.3	4.68	39.2	13.5	1	29.2	45	7.2	4.21	413	1.02	8.84	83	3.32	0.76	0.37	75	0.84	4.94	118
0	0	67	36.7	23	91	102.667	93.7	17	1.11	12.81	7.01	6.17	27.1	12.2	0.8	25.7	23.2	25.1	8.04	61	0.85	3.72	32	3.08	0.42	0.71	86.7	1.15	17.43	128
0	0	72	36.2	20	78	136.667	114	1.01	0.89	4.87	0.85	3.51	26	0.89	1.3	23.2	10.9	6.4	4.5	115	1.02	4.01	40	4.59	0.57	0.43	58.9	1.46	4.82	291
0	1	67	36.5	21	84	111	73	19.8	1.23	5.76	2.37	5.43	48.8	15.3	1.6	19	30.6	12.9	6.71	276	1.11	5.29	62	2.22	26.64	0.47	88.6	0.57	9.78	86
1	0	75	36.3	19	66	58	78.3	0.97	1.14	9.34	4.47	4.5	39.2	14.4	1.26	25.5	32.2	10.7	4.82	135.1	0.9	2.68	49	2.46	100	0.53	78.8	1.62	11.68	152
1	0	70	36	19	80	86	85	0.96	1.11	13.6	5.8	4.12	42.1	14.1	1.2	20.1	45	9.2	7.88	673	1.33	13.39	79	4.29	24.86	0.47	83.7	1.02	9.12	125
0	0	69	36.9	21	71	110	52.2	15.4	1.18	13.7	5.8	5.15	37.9	15	1.06	30.8	32.6	22.9	14.43	345.3	1.43	12.38	106	5.11	0.05	0.37	79.01	1.17	7.81	256
0	0	71	36.5	19	78	81.3333	80	0.95	1.18	3.58	2.47	5.03	39.7	14.8	1.09	28.9	31.4	15.2	4.92	166	1.1	3.76	34	3.68	100	0.41	83.4	1.22	10.11	231
0	1	75	36.2	20	88	64.6667	108	0.89	1.24	18.8	8	5.81	33.7	15.3	1.5	7.66	25.6	11	16.34	231	1.04	7.78	75	2.89	3.04	0.71	92.1	0.44	14.77	181
1	1	81	38.3	28	103	56.6667	42.7	1.08	1.68	165.9	56.4	4.6	58.6	19.6	0.98	26.7	26.1	5.8	8.12	729.8	4.59	43.87	478	3.01	3.33	0.49	95.4	0.14	14.06	88
0	1	69	36.2	21	82	99.6667	115	17.8	0.93	5.08	1.82	4.72	45.7	12.2	1.1	25	26.3	40.3	4.41	153	1.14	6.15	41	2.46	1.93	0.4	89.1	0.64	10.57	132
1	0	72	37.3	20	117	56.3333	82.8	15.7	1.13	16.1	3.4	4.77	45.5	14.3	1.2	30.6	36.6	19.5	7.14	153	0.54	4.07	50	4.07	100	0.56	91.1	1.28	20.62	75
0	0	70	36.8	22	81	109.667	75	0.95	1.19	70.8	33	3.77	34.8	15.1	1.7	15.1	25.9	35.4	7.44	387	1.56	16.8	71	2.09	14.68	0.12	94.5	0.18	5.86	40
0	0	70	36.7	21	70	74	82.3	15.9	1.06	2.8	1.4	3.58	39.3	13.6	1.6	16.3	45	22.3	4.62	285	1.14	3.36	61	1.24	0.06	0.47	71.5	1.14	5.93	155
0	1	67	36.5	17	78	91	66	16.6	1.31	9.82	6.11	3.95	46.6	16.1	1.2	26	30.3	9.7	7.13	119	0.9	3.02	48	2.49	5.91	0.19	82.6	0.84	7.11	226
0	0	82	36.4	17	72	89.6667	59.5	15.8	1.25	11.8	4.5	3.16	46.7	15.5	1.3	25.6	50	24.4	5.26	348	1.53	7.35	55	3.42	6.66	0.23	92.1	0.19	5.45	120
0	1	68	36.2	17	85	108.333	100	16.4	1	4.76	2.01	4.87	34.4	13.3	1.9	22	26	28	13.34	150	1.12	3.26	38	1.72	13.71	0.3	75.9	0.68	4.26	99
0	1	73	36.6	19	74	84.3333	76.4	1.05	1.15	5.48	2.43	3.91	25.6	12.9	1.1	31.2	33.1	5.8	5.8	177	1.21	4.09	52	3.89	0.62	1.57	54.3	4.78	14.28	969
1	0	65	36.6	20	85	56.6667	83	1.19	1.12	1.47	0.55	2.39	41	14.3	0.59	23.9	33.1	5.8	5.03	160	0.6	3.24	47	3.43	100	0.19	45.3	1.07	2.38	99
1	0	66	37.4	20	88	62.6667	57.5	1.07	1.25	168.1	44.2	1.34	36.5	15.4	0.8	34.9	50	43.9	3.38	235	1.11	3.68	52	3.84	0.81	0.9	83.9	1.84	17.91	93
1	0	71	36.2	20	75	96.3333	31.2	1.26	2.04	6.94	1.85	2.19	31.7	1.97	1	33.2	34.3	39.5	5.21	791	5.69	41.09	302	3.23	11.82	0.33	85.5	0.45	5.51	259
0	0	65	37.2	22	126	118	88	13.4	1.08	24.39	3.39	3.68	25.7	14.1	1.1	21.8	24.3	29.5	7.18	80	1.24	7.72	19	2.11	2.42	0.3	94.2	0.26	10.55	113
0	0	65	38.2	18	75	107.333	67	1.04	1.32	29.87	8.69	2.42	45.5	15.8	0.8	32.1	27.1	32.6	6.41	137	1.04	5.33	50	2.63	0.11	0.63	60.8	1.29	5.1	145
1	0	67	37.9	22	95	64.6667	98	117.4	1.01	13.54	5.07	2.39	78.7	1.01	0.9	31.1	28.6	14.2	8.73	141	0.93	6.25	160	3.34	0.62	0.41	81.6	1	7.73	17
1	0	73	36.3	29	106	63	70	0.91	1.25	88.63	14.52	4.38	44	1.19	0.9	27.5	25.5	8.8	12.25	313	2.92	25.04	172	1.98	16	0.63	91.6	0.72	17.13	281
1	1	67	36.7	20	94	98	102.2	18.6	0.96	2.36	0.67	2.89	26.2	10.9	1.3	29.6	45	16	5.19	253	0.99	4.43	59	5.5	2.54	0.37	40.9	1.09	2.59	109
1	1	71	36.2	22	80	62.6667	56	43.5	1.48	41	13.82	1.72	43.5	18.1	1	24.4	24.5	28.8	7.04	304	1.7	15.31	73	1.73	2.6	0.36	88.2	0.43	6.78	32
0	0	82	36.6	20	66	132.333	50	1.02	1.65	23.82	6.48	1.2	44.6	1.48	3.1	15.7	50	5.8	11.15	222	1.45	11.06	71	2.26	1.87	0.28	71.5	0.66	4.02	133
0	0	74	36.7	20	78	87.3333	96.5	1.01	0.92	7.78	2.14	5.1	27.2	0.92	1	31.9	45	6.9	5.2	248	0.98	3.36	45	4.95	0.04	0.5	68.7	1.56	7.62	369
1	1	79	37.5	25	60	96.6667	61	1.02	1.37	34.58	11	3.03	36.3	17.1	1.6	19.3	30.3	20.3	11.38	1241	2.34	36.63	288	3.68	1.66	0.45	77	1.08	6.85	31
1	0	75	36.5	20	78	62.6667	113.1	0.89	0.99	1.2	0.5	3.19	31.8	12.9	1.7	24.3	50	7.5	4.34	160	0.78	5.13	51	3.93	62.13	0.26	58.7	2.07	5.87	235
1	1	71	36	19	81	86.3333	40	17.5	1.95	12.48	4.25	6.05	82.1	22.4	1.1	28.9	32	21.3	20.16	374	2.03	10.95	236	2.58	72.22	0.32	91.8	1.26	19.7	118
0	1	70	36.6	19	68	78.3333	71.7	18.9	1.21	26.46	9.86	1.55	21.1	1.19	1.7	34.8	23.5	77.4	4.18	235	1.74	11.81	68	2.45	4.18	0.66	90.9	0.83	16.6	192
0	1	70	36.3	20	95	105	68.8	16.8	1.18	18	5.9	3.66	36.4	14.8	0.9	31.1	27.8	11.7	5.17	340	1.4	10.71	92	2.43	0.11	0.37	91.3	0.66	12.2	392
1	1	66	36.1	20	105	101	62	16.7	1.43	37.92	10.07	8.13	58.4	16.6	1.3	20.6	17.8	33	4.14	613	3.85	27.53	624	2.01	200	0.44	93	0.44	29.12	75
1	1	76	36	20	76	70	34.6	1.02	1.04	1.77	1.46	4.93	35.6	13.4	1.3	29	36.7	25.7	5.54	207	0.96	5.15	79	3.74	0.8	0.27	81.4	0.59	5.21	155
1	0	74	36	22	84	88	73	1.06	1.22	7.1	2.13	7.61	38.7	15.3	1	23	23.1	5.8	10.01	387	2.46	15.76	321	4.62	69.34	0.39	90.7	0.33	7.94	106
1	0	66	36.6	18	98	91.3333	73.7	16.2	1.19	4.84	1.52	4.18	28.8	1.19	1	38.4	22.9	9	3.11	357	1.79	7.87	69	2.16	0.21	0.54	37.2	3.01	6.59	73
0	0	77	38	21	61	88.6667	79	16.4	1.16	64.22	22.06	4.2	28.8	14.6	1.32	29.8	39.3	22.8	6.66	149	0.99	4.37	56	3.23	0.07	0.09	59.2	1.22	3.39	187
1	0	80	37.7	16	73	100	58	15.4	1.45	13.15	5.4	4.94	44	17.4	1.3	22.8	30.3	21.2	7.75	195	0.94	4.87	51	1.93	26.46	0.35	94.8	0.53	17.58	85
0	1	70	36.5	20	86	99	104	0.88	1.11	11.5	4.2	4.24	39.6	14.1	1.3	24	24.7	37.5	23.53	211	1	7.2	44	1.93	28.71	0.94	80.6	0.96	10.25	119
1	0	69	36.9	25	112	55.6667	42.2	1.18	1.57	9.1	3.7	1.06	53.1	18.4	1.2	19.7	22.5	79	10.51	182	0.95	6.87	40	1.03	1.12	0.03	91.6	1.01	12.84	51
1	1	87	37.4	21	108	99.3333	31.3	15.4	1.25	17.7	7.6	2.41	32	15.5	1.7	22.7	13	6	8.37	196	1.09	6.48	73	1.27	100	0.06	90.2	0.27	3.44	203
1	0	71	38.2	22	93	56.6667	47.3	17.5	1.45	6.8	3.7	3.94	39.6	17.4	0.92	20.4	13.1	18	9.01	356	1.59	6.4	49	1.54	100	0.14	72.9	1.16	5.65	59
1	0	73	36.6	18	86	61.3333	93	1	1.05	1.67	0.91	3.41	40.8	13.5	1.6	32.7	33.6	6.7	4.99	195	0.64	2.85	46	4.12	0.13	0.39	60	0.99	3.57	271
0	1	65	36.7	20	121	103.333	78	40.9	1.16	14.84	2.69	6.35	40.9	1.12	0.9	31.6	29	13.6	5.36	185	1.27	5.11	35	3.76	0.11	0.76	71.1	1.55	8.28	372
1	1	67	36	18	72	104.333	82	1.11	1.13	1.6	0.8	4.86	36	14.3	1.2	27.4	50	10.2	5.81	287	1.07	4.56	63	3.43	0.05	0.25	70.7	0.67	4.02	157
0	0	69	41	26	170	75.6667	66	0.97	1.33	27.2	7.71	6.9	33.5	15.9	0.9	21	19.8	105.6	10.31	358	2.17	8.69	133	3.27	5.36	0.29	92.2	0.72	14.74	83
0	0	72	36.6	21	82	85	71	16.4	1.25	42.57	13.7	6.47	33.7	15.6	1.7	20.4	34.1	50.9	7.36	180	1.39	7.26	52	3.44	4.47	0.81	87.3	1.2	17.58	231
1	1	73	35.2	26	91	111	50.2	0.94	1.38	14.2	5.4	7.75	43.3	16.8	1.6	18.7	30.7	12.4	9.43	443	1.93	19.25	194	2.09	100	0.76	87.2	1.57	18.5	55
0	1	70	36.3	16	134	65	48.4	1.18	1.36	8.8	3.1	1.56	45.9	16.6	0.9	29.5	31.7	30.7	3.75	272	0.96	3.56	91	2.35	0.27	0.26	59.2	0.76	2.75	211
1	0	79	36.1	19	90	87.6667	56	5.17	1.47	31.34	7.59	6.26	121.8	1.35	1	27.1	25.8	19.5	18.42	89	1.97	6.99	72	2.65	60.71	0.63	91.8	1.08	22.46	297
1	0	66	36.5	18	78	98.3333	84.5	1.03	1.12	1	0.8	2.27	34.9	14.2	1.89	24.2	45.7	26.7	6.06	337.2	0.94	4.69	48	3.84	1.74	0.17	57.8	1.08	3.06	88
1	0	67	39.6	18	100	57.3333	78.2	0.98	1.21	10.1	3.9	7	35.2	15.2	0.59	29.8	42.6	26.7	14.16	464	0.49	9.55	74	5.82	8.51	0.56	83.8	1.17	10.72	267
1	1	81	36.4	20	62	56.6667	52.6	0.86	1.29	29.8	10.8	5.91	47	15.9	1	30.8	29.3	39	3.92	294	2.15	18.42	105	1.99	64.59	0.01	94.1	0.3	5.72	61
0	0	66	36	21	71	116	55.9	1.19	1.27	1.7	0.8	1.76	45.5	15.6	1.1	33	45	16.7	3.88	301	1.09	4.21	41	3.27	0.05	0.13	56	0.5	1.56	57
0	0	83	36.3	19	76	112.333	58.9	16.2	1.21	9.8	3.4	4.77	33.6	15.1	1.3	29.4	38.1	41.2	11.28	256	1.12	7.31	76	4.83	12.65	0.33	92.7	0.27	8.17	178
1	1	65	38.3	30	112	79.6667	25.7	21.1	2.21	6.74	4.51	1.1	62.4	23.6	0.75	25.9	19.3	534.6	6.32	243	4.2	24.33	152	0.77	1.99	0.34	87.5	0.92	10.49	80
1	1	75	39	18	78	87	66.5	17.5	1.1	2.21	1.62	5.03	35.9	14	0.9	38.6	36.4	13.4	14.34	313	0.77	7.64	48	4.48	4.86	0.35	92.1	0.48	11.02	189
1	1	66	38	27	132	106.667	62	0.86	1.38	26.34	9.27	7.87	40	16.9	1.7	17.3	45	144.8	11.26	420	1.42	11.98	91	1.63	68.36	0.41	97.7	0.12	23.95	69
1	0	66	36.7	20	90	93.3333	46	1.24	1.48	1.6	0.5	1.79	46.3	17.6	0.8	38.4	37.4	453.4	5.4	214	1.51	3.8	52	2.85	0.39	0.62	69.7	1.78	8.44	216
1	1	78	36	18	78	108	74	18.6	1.2	59.12	17.06	1.39	42.6	15.4	1.5	23.8	45	9.5	5.4	260	2.02	8.23	74	3.02	0.55	0.37	63.8	1.25	5.19	108
0	1	83	36	22	69	116.333	61.7	16.4	1.23	7.3	3.3	6.53	55.8	15.3	0.8	32.8	27.8	10.3	14.63	249	2.2	8.71	77	3.36	0.38	0.02	82.7	0.34	2.59	279
0	1	67	36.4	18	109	67	41	27.2	1.95	14.75	1.75	0.98	65.9	22.1	2	23.2	30.7	18.8	4.2	270	1.39	4.32	63	2.6	0.06	0.18	58	1.28	4.19	41
1	0	70	36.7	18	97	92.3333	72	0.88	1.22	60.54	20.19	5.44	36.6	15.2	0.9	32.3	29.6	29.3	7	169	1.19	4.83	42	2.9	2.54	0.61	66.3	0.81	4.36	58
1	1	67	36.5	23	64	93	78.2	15.3	1.01	25.81	7.68	9.18	33.9	1.01	1	21.6	22.6	47.1	4.79	239	2.3	14.72	131	2.21	47.23	0.01	69.8	0.08	0.3	44
0	1	72	36.6	21	83	73.6667	105	0.94	1.08	0.7	0.5	2.19	34.8	13.8	1.9	23.8	31.5	11.2	4.63	435	0.95	6.15	74	3.53	10.9	0.23	61.5	1.23	4.06	129
1	1	73	36.2	18	79	98.6667	57	1.01	1.44	8.01	2.58	4.89	48.1	17.7	1	26.8	28	39.1	9.79	585	1.78	33.36	377	1.99	100	1	93.6	0.61	25.55	101
1	0	76	36.4	16	68	61	72	15.9	1.24	19.1	7	5.95	50.6	15.5	1.3	22.9	45	17.6	4.74	645	3.98	49.93	1067	2.8	5.77	0.39	96.3	0.26	18.76	182
1	0	79	36	18	54	58.3333	75.2	0.92	1.08	1.7	0.7	4.07	42	13.8	1.3	19.9	25.7	18.4	5.64	169	0.75	2.44	43	3.53	0.12	0.36	80.5	0.84	6.48	147
0	0	85	36	18	108	100	77.6	0.92	1.18	7.92	2.29	5.62	32.4	13.2	1.2	25.5	45	6.1	4.89	110	1.1	4.4	55	3.87	3.89	0.45	65	1.1	4.58	175
0	0	70	36.8	20	93	121.333	97	16.8	1.02	2.47	0.95	5.64	33.8	13.3	0.9	12.8	32	5.8	13.19	228	1.7	11.77	52	6	0.12	0.33	72.1	0.98	5.49	253
1	0	68	36	25	88	57.3333	59	0.9	1.41	19.87	6.54	5.53	40.8	17.4	0.95	30	23.9	8	11.82	129	1.87	11.35	196	1.53	27.31	0.44	94.1	0.51	16.93	102
1	0	77	36.2	20	98	92.3333	76	1.05	1.19	17.17	7.25	4.84	38.1	15	1.1	39.2	41.4	36.3	8.87	846	4.29	41.03	426	4.42	139.94	0.63	95.1	0.66	29.84	179
0	1	67	36.1	21	120	109.667	105	1.38	1.63	5.73	3.21	7.42	45.8	19	0.8	14.4	29.8	43.1	17.05	797	3.18	41.58	150	3.32	12.96	0.37	93.8	0.88	20.53	60
1	1	87	36.6	18	120	111.667	51.9	17	1.32	9	3.5	5.6	75.5	16.1	1.6	15.9	25.3	12.4	14.94	288	1.89	17.01	134	1.74	1.17	0.35	91.2	0.66	14.56	74
0	0	70	36.5	20	79	98	71.4	0.93	1.12	12.4	4.3	4.97	35.4	14.2	1.2	31.2	50	5.9	4.5	160	1.3	4.68	53	3.23	100	0.23	46.4	2.37	5.02	372
1	0	75	37	22	129	60	29	7.67	2.6	109.26	25.92	0.69	177.8	2.12	1.5	17.5	25.4	217.8	5.63	294	3.54	37.96	104	1.18	4.11	0.34	75.9	1.62	8.16	38
1	0	79	37.5	26	112	56.6667	48	0.96	1.71	41.42	9.5	5.89	50.5	19.3	1.3	18.9	13.9	131.2	8.86	390	2.43	33.09	178	1.89	23.3	0.76	93.3	1.17	29.15	6
1	1	81	36.6	21	119	98.6667	79	1.06	1.16	10.33	4.3	3.04	36.4	15.1	1.6	16.2	25.6	7.5	8.83	297	2.35	24.51	201	1.63	65.71	2.13	89.4	0.53	25.35	71
0	0	79	36.3	20	78	99.3333	99.5	0.95	0.98	2.29	0.64	4.43	28.4	11.1	1.7	19.3	50	9.9	5.36	182	1.39	3.61	47	3.23	0.05	0.24	77.8	0.82	5.08	127
0	1	84	36.8	21	82	108.333	139.7	0.91	1.43	7.81	2.21	4.12	45.7	16.8	0.8	15	30.2	14.2	6.45	194	1.23	6.43	61	3.02	5.12	0.62	82.6	1.43	13.77	363
1	1	81	36.6	20	125	56.6667	70	0.87	1.26	10.19	2.28	4.38	36.6	15.7	1.8	17.4	30.8	15.8	15.06	228	0.89	7.6	73	1.86	24.86	0.48	93.9	0.28	13.35	174
1	1	68	36.9	37	126	100	68	17	1.27	3.23	1.35	5.71	44	16	1.2	22	26.4	70.7	15.56	542	3	18.53	372	2.23	100	0.81	62.8	1.63	6.61	58
0	0	66	36.2	20	78	105	100.8	18.3	0.97	0.51	0.19	2.84	28.8	0.97	1.7	23.3	31.7	10.1	6.31	256	0.94	5.84	46	3.57	2.31	0.27	54.8	1.3	3.59	178
1	1	76	36.8	26	90	63	70	1.17	1.24	23.5	6.91	4.76	43.3	15.9	1	30.6	31.4	12.9	8.69	771	3.74	44.53	396	4.3	6.18	0.59	81	0.97	8.87	260
1	1	68	39	35	87	62.6667	86.6	15.1	1.08	17.54	4.88	5.85	32.7	12.2	1.1	24.2	27.2	19	5.09	431	2.22	15.69	102	2.96	100	0.79	92.6	0.96	24.08	184
1	0	80	37.3	25	120	62.6667	48	17.6	1.7	16.57	7.38	3.81	43.7	19.8	1.2	23.7	28.7	89.8	4.29	119	1.52	8.18	61	1.18	3.42	1	92.5	0.85	24.89	195
1	1	99	36.5	17	132	93.6667	52.2	0.98	1.8	54.05	20.79	3.8	49.6	20.6	1.4	19.6	3.6	8.9	6.23	82	1.26	17.29	48	1.24	1.18	0.42	82	1.12	9.19	170
0	1	72	36.6	20	78	109.667	105.9	1.03	0.96	4	1.4	3.47	34.5	12.6	1.4	25.8	50	10.8	10.04	334	1.39	7.58	99	3.66	0.05	0.37	64.7	1.52	5.73	317
1	0	66	36.6	20	82	79.3333	108	1.06	0.95	1.6	0.3	3.59	34.4	12.5	1.3	20.7	27.2	18.7	4.18	273	0.94	3.15	34	2.18	1.56	0.24	89.6	0.75	9.44	29
1	0	66	36.5	20	111	123	99	19.9	1.01	16.75	5.21	3.68	31.3	13.5	1.7	21.6	13.1	21.8	3.89	270	0.76	4.33	58	4.61	100	0.26	79.8	1.19	7.56	152
0	1	66	36.7	20	80	107.333	108	1.06	0.95	1.6	0.3	3.59	34.4	12.5	1.6	24.4	39.1	12.5	5.21	304	1.01	4.78	64	4.69	0.67	0.31	68.1	1.55	6.51	230
1	1	88	36.7	20	97	90	84.5	16.9	1.12	4	1.9	4.6	37.6	14.2	1.04	30.8	32.1	5.8	6.41	229.9	1.51	5.24	73	3.28	1.87	0.42	57.9	1.81	5.71	281
1	1	75	37	21	100	92	64	1.04	1.33	26.62	6.16	3.98	39.6	16.6	1.6	16.8	26.7	26.6	9.39	334	1.21	26.71	123	1.73	12.75	0.57	80.3	0.37	4.99	65
1	0	68	37.3	33	104	133	88.9	0.86	0.9	25.92	7.74	7.83	28.1	11.8	1	23.5	50	7.1	10.19	90	1.21	3.95	42	2.76	22.73	0.6	93.9	0.6	20.02	85
1	0	80	36.2	19	78	83.6667	62.5	16.1	1.29	14.13	3.9	6.31	27.5	14.4	1	26.6	13.5	9	5.7	206	1.28	6.09	54	3.03	0.17	0.92	89.7	0.78	16.98	73
1	1	81	36.8	27	92	105.667	51.3	0.94	1.31	15.7	7.2	6.34	47.5	16.1	1	23.6	45	24	10.79	363	1.7	8.81	88	1.59	1.47	0.5	89.8	0.92	15.51	103
0	1	68	36.5	24	142	109.667	54.6	0.93	1.33	19.7	6.7	6.34	35	16.3	1.2	24.7	30.5	17.8	5.08	274	0.95	5.71	70	2.83	5.65	0.27	87.4	0.85	9.18	185
0	0	77	39.4	20	104	110.667	82	35.3	1.12	16.77	4.47	5.46	35.3	14.6	1.1	29.1	31.6	15.6	12.23	227	0.93	4.88	44	4.57	16.24	0.16	89.5	0.41	5.48	166
1	1	65	37.7	14	113	105	64	0.94	1.35	2.66	1.36	3.5	37.7	16.5	0.97	12.5	29.8	22.5	5.07	185	0.84	11.56	49	1.18	0.42	0.09	95.8	0.31	9.58	12
0	1	65	37.1	20	88	70	73	15.7	1.22	15.92	3.95	7.19	40.7	1.17	1.1	24.2	25.9	9.1	4.65	188	0.91	4.87	50	2.45	0.32	0.93	88.4	0.83	15.7	275
1	0	84	35.5	18	55	93	64.8	15.6	1.26	30.6	15.1	6.35	33	15.6	1.15	27.3	31.3	43.4	11.64	557	5.26	15.13	118	2.32	100	0.44	83.8	1.33	11.58	94
1	0	75	37.8	19	59	99	50	56.6	1.67	3.86	1.34	2.72	56.6	19	1	17.4	45	10.2	18.66	126	0.58	6.66	39	1.14	87.17	0.07	75.1	0.52	2.37	245
1	0	75	36.9	25	112	86.3333	53.1	15.6	1.39	13.9	3.9	6.18	45.2	16.9	0.7	23.4	50	5.8	4.18	503	2.19	16.65	127	3.01	8.92	0.98	91.81	0.94	23.33	27
1	0	80	36.2	20	94	57.3333	99.5	16.3	0.98	16.34	5.13	6.31	26.7	11.1	0.9	26.3	45	24.2	19.34	327	1.18	15.79	117	1.99	64.34	0.5	95.2	0.5	20.97	54
0	1	69	37.7	28	117	133	79	15.6	1.15	17.94	4.94	7.17	42.4	14.5	2.3	14.4	33.7	35.9	11.22	252	1.54	10.44	108	2.14	3.37	0.34	89.3	0.44	7.34	99
0	0	72	36.5	19	89	98.6667	84	15	1.11	6.87	2.58	3.2	31.8	14.3	1.4	24.3	34.4	11	11.54	129	1	9.57	51	1.91	0.14	0.43	81.6	0.73	6.43	210
1	1	70	36.5	17	58	90.3333	91	16.5	1.02	13.3	6.5	2.16	31.8	13.2	1.5	26.5	38.5	13.9	6.86	105	1.05	5.75	46	3.61	0.32	0.33	91	0.48	9.11	197
0	1	68	36.6	18	85	108.333	104	16.1	1.1	4.99	1.54	4.83	34.6	13.8	0.9	29.7	28.2	7.1	6.72	159	0.77	5.75	36	2.83	1.13	0.19	93.4	0.35	8.64	313
1	0	79	36.9	23	90	57.3333	61.6	16.1	1.27	5.82	3.49	7.25	43.7	15.5	0.83	29.4	24.5	212.6	7.05	269	1.43	16.37	116	2.54	31.11	1.23	93.4	0.66	30.08	17
0	0	78	37.6	20	105	70.6667	71	0.97	1.25	7.45	2.95	4.43	40	16	1.2	21.6	23.5	11.5	4.31	333	1.24	4.25	61	2.32	0.81	0.19	82.1	0.79	6.8	111
1	1	75	37.3	32	60	98.6667	84.5	1.14	1.72	70.63	25.61	5.4	44.7	20.2	1.12	26.9	30.1	217.3	10.17	365	1.36	8.87	119	1.86	23.77	0.35	93.7	0.34	12.52	53
1	1	79	36.9	25	121	103.667	49	0.88	1.7	21.9	5.18	4.67	38.5	19.2	1.7	22.6	38.4	104	5.74	893	3.37	18.74	250	2.52	30.09	0.85	88	0.94	15.09	166
1	0	84	36	23	106	98.6667	11	1.01	6.73	63.16	12.25	1.62	53.7	58.7	1.4	16.2	45	11.7	10.39	474	1.46	8.64	138	1.8	3.63	1.78	96.4	0.43	61.25	73
0	0	70	38.6	23	119	86.3333	75	0.98	1.19	7.5	1.08	4.77	40.3	14.9	1	32.2	32.2	22	5.51	162	0.54	3.93	27	1.24	0.19	0.35	82.5	0.7	6.14	152
1	1	75	36.8	28	112	101.333	79	15.3	1.03	19.6	4.5	4.92	40.4	13.3	0.59	33.4	15.66	13.2	7.28	272	4.65	9.04	293	2.57	181.77	0.2	82.64	1.17	12.26	210
1	1	66	37.5	18	78	88.6667	69	15.5	1.26	2.82	1.09	8.75	54.6	15.6	1.4	28.5	38.9	26.7	7.55	355	2.57	21.48	352	3.73	17.13	0.02	6.5	0.19	0.23	127
1	1	65	36.6	21	70	81.3333	82	1.19	1.13	5.08	2.43	6.2	34.6	14.3	1.2	25.3	29.7	12.6	9.97	713	2.72	35.21	510	3.08	87.63	0.75	94.6	0.56	24.27	115
0	1	77	36.3	20	89	82	75	14.9	1.19	35.6	9.98	2.83	40.4	1.15	1.2	29.4	35.5	20.3	4.58	224	1.21	6.93	62	3.05	0.64	0.71	83.6	0.81	9.69	143
1	0	90	36.5	21	84	136.667	79.5	17.4	1.15	13.7	5.7	4.77	43.1	14.5	0.7	29.4	20.6	7.6	7.4	234	0.66	7.63	57	2.16	9.17	0.32	84.3	0.67	6.63	226
0	1	83	36.9	15	108	70.3333	41	15.8	1.88	8.96	3.77	6.36	54.7	21.6	1.9	12.8	45	24.9	4.7	313	1.31	15.18	112	2.04	0.18	0.67	70.6	0.65	4.57	116
1	0	88	36	20	76	87.6667	94	16.1	1.04	1.65	0.81	3.8	36.8	13.6	1.5	24.2	17.1	7.1	4.17	344	0.79	7.87	67	5.32	140.83	0.42	55.5	1.81	6.02	170
0	0	66	36.5	20	99	64.6667	87.7	15.3	1.07	11.36	4.64	4.38	27.3	12.1	1.1	38.3	41.6	17.3	6.33	250	1.15	6.13	49	3.64	0.05	0.7	84	1.49	14.32	378
1	1	83	36.8	16	120	74	63	39.7	1.35	4.8	1.22	2.91	39.7	16.8	1.1	22.3	23.9	41.3	7.5	272	1.32	8.99	88	1.41	37.36	0.4	89.8	1.08	14.75	246
1	1	66	36	22	81	106.333	43.1	1.22	1.46	23	6.1	3.4	55.8	17.6	1.2	20.4	45	41.1	6.76	765	5.82	66.75	1209	5.28	13.13	0.41	89	0.03	4.04	140
0	1	73	38.4	22	101	72.6667	76	1.23	1.19	6.33	2.12	7.12	37	14.9	1	31.3	45	11.1	5.93	203	1.37	8.33	64	2.61	2.17	1.11	90.7	0.68	20.63	406
1	1	78	36.9	28	103	103.333	74	16.2	1.2	13.35	4.67	7	43.4	15.2	1.3	24.7	33.3	22.5	13.11	478	2.22	45.01	216	1.6	38.89	0.07	87.7	0.32	3.25	76
0	1	71	36	20	83	70.3333	77.6	17.7	1.16	10.7	3.87	3.98	25.6	1.15	0.8	27.6	23.2	14.2	4.61	127	1.18	6.03	46	2.5	0.05	0.7	82.3	1.19	11.27	402
1	1	85	37	28	111	61.6667	81	1.06	2.65	13.92	7.1	3.23	48	28	0.87	26.2	14.29	176.1	5.33	615	2.19	16.74	196	1.74	30.17	0.36	91.6	0.51	11.27	41
0	0	68	36.3	20	93	74.6667	60	15.9	1.41	11.62	4.81	3.96	41.9	17	1.7	19.9	33.9	17.3	17.39	236	1.15	6.29	57	2.07	100	0.4	83.6	1.2	10.74	207
1	1	78	37.5	28	103	62.6667	74.9	16	1.35	5.85	3.11	4.88	45.9	16.4	0.7	23.5	45	22.7	4.92	302	1.52	9.54	112	2.51	1.88	0.9	90.1	1.6	25.75	108
0	1	78	37.5	28	103	59.3333	33.4	0.92	1.52	28.46	11.21	6.86	66.2	17.9	2.8	9.74	33.73	868.27	3.67	207.94	1.36	32.21	201.7	2.79	100	0.13	97	0.38	17.87	78
0	0	84	36.5	20	81	90.3333	81	15.2	1.14	14.26	4.74	5.57	33.6	14.4	2	13.5	26.6	20.6	49.13	84	1.2	4.68	23	1.24	1.46	0.71	92.3	0.47	15.72	200
0	0	66	36.5	20	86	109.667	87	16.9	1.09	3.37	0.61	5.07	38.7	14.2	1.3	24.2	50	12.8	9.53	425	1.05	6.24	62	3.34	6.96	0.47	74	1.06	5.89	295
0	1	67	38.3	30	109	54.6667	71	1	1.26	8.38	2.21	2.47	38.1	1.2	1.1	26	45	28.5	8.63	56	0.98	7.39	37	2.31	2.8	0.13	93.1	0.37	7.49	7
0	1	72	37	21	91	75.3333	66.3	1.04	1.19	39.3	18.4	1.62	39.2	14.9	1.3	22.6	29.1	23.9	4.27	319	1.7	15.03	74	1.91	0.62	0.64	81.2	1.23	10.33	103
1	1	77	38.5	36	120	91.6667	93	1	1.04	8.29	1.81	5.24	35.9	1.03	0.62	20.7	29	15.3	9.01	577	2.41	18.43	118	4.29	2.54	0.04	89.7	0.51	5.41	80
1	1	72	37	22	98	93	71	1.19	1.26	21.95	8.08	4.44	40.5	15.6	1.5	22.7	33.2	125.9	8.53	470	2.71	21.59	367	2.13	100	1.79	93.4	0.37	33.81	27
1	1	94	37.5	23	96	80	81.1	1.02	1.02	7	2.9	2.24	35.5	13.2	1.1	27.9	30	23.1	5.93	224	1.29	5.77	44	2.74	0.18	0.38	74.6	1.43	7.35	229
0	1	66	36.5	20	104	72.6667	74	0.97	1.21	16.96	3.62	3.19	32.8	15.2	1.5	21.4	31.7	66.8	15.42	430	1.52	12.53	96	3.96	0.44	0.93	81.4	2.56	20.17	260
0	1	66	36.4	17	110	79.3333	67.7	15.1	1.19	14.1	6.7	4.31	37.5	14.9	1.1	23.8	25.4	9.8	13.53	238	0.96	9.92	44	1.92	11.79	0.47	85.1	1.81	15.59	59
0	0	79	36.9	23	90	123	131	16.4	1.37	8.4	4.38	5.03	41.2	16.6	1.06	28.5	30.3	6.9	12.43	526	1.67	11.16	155	3.56	43.29	0.38	92.1	0.72	14.05	80
1	1	65	35.5	18	67	99	44	69	1.4	8.6	2.27	4.62	47.7	1.38	0.6	38.4	27.5	10.2	6.59	548	4.54	27.09	336	2.57	139.94	0.39	85.1	0.74	8.91	174
1	0	86	36	19	58	99	80	15.5	1.28	26.33	8.69	4.98	32	14.3	1.5	20.4	31.6	11	8.07	286	3.32	31.96	302	2.81	2.44	0.2	98.1	0.28	25.44	26
1	0	65	36.6	20	86	98.6667	68	0.87	1.28	2.29	2.22	4.75	32.4	15.8	1	24.3	15.5	35	4.42	217	1.56	14.17	70	3.45	15.23	0.11	95	0.17	5.99	8
1	1	76	36.9	23	90	132.333	17.3	0.86	1.56	11.2	3.89	2.63	42.1	18.1	0.72	22.7	16.3	15.1	9.98	334	1.49	15.62	111	1.52	15.27	0.17	79	0.49	3.19	124
1	0	87	37.5	26	112	56.6667	58	17	1.43	54.59	20.1	4.83	37.2	17.4	1.1	24.8	45	12.4	12.87	147	1.28	13.23	138	2.7	4.47	0.55	85.4	0.44	6.92	72
0	0	73	36.2	18	75	105	95	16.6	1.04	5.17	1.9	5.23	33.6	13.1	1.6	21.2	33.6	17.4	7.12	108	1.15	3.76	40	3.47	2.23	0.49	93	0.55	14.78	185
0	1	66	36.2	20	78	75.3333	84.5	0.92	1.09	2.9	1.2	5.1	39.9	13.9	1.3	27.9	36.3	11.5	10.7	204	0.72	5.28	51	3.69	0.05	0.59	71.6	1.21	6.42	216
1	1	66	37	18	83	101	73	1.06	1.22	7.1	2.13	7.61	38.7	15.3	1.3	25.2	32.6	15	6.48	192	0.93	7.76	81	3.63	45.62	0.23	88.7	0.67	8.06	73
1	0	72	36.9	21	71	57.3333	53.4	0.82	1.51	4.89	1.51	4.68	38.1	17.9	0.8	25.9	21.7	15	12.79	286	0.87	7.32	58	2.03	13.13	2.65	76.5	3.46	26.21	155
1	0	69	36.5	11	81	92.6667	75	0.97	1.2	12.36	4.4	4.61	36.8	1.15	0.9	23.8	45	35.2	7.63	1042	5.25	63.77	559	4.86	100	2.02	89	0.91	26.87	7
0	0	65	36.5	20	87	103.333	103.9	18.2	1.11	28.45	6.24	6.23	37.7	14.3	1.1	26.6	29.8	21.3	6.99	85	0.77	2.05	41	2.41	0.16	0.39	89.7	0.57	9.76	157
0	1	73	36.5	20	73	67.3333	68	1.08	1.28	4.41	1.4	7.51	43.3	15.9	1.3	19.7	24.9	17.3	12.02	225	0.87	7.82	89	3.05	0.52	0.71	74.1	1.2	7.69	326
1	1	73	36.5	19	87	99.3333	80	0.82	1.33	102.86	28.33	6.88	39.8	16.4	0.71	27.7	19.7	253.3	6.36	300	2.55	15.15	231	2.46	100	0.09	98.7	0.47	42.94	63
1	1	73	37.5	28	103	54.6667	40.8	1.09	1.3	14.36	7.84	1.63	57.4	15.9	0.9	26.6	24.5	27.7	6.28	300	1.35	5.46	107	1.94	0.2	0.13	93.3	0.22	5.37	154
1	0	87	36.2	21	77	81	23.2	0.93	2.64	7.8	3	6.41	51.4	28.1	1.3	21.6	29.1	6.5	5.48	380	1.96	16.71	259	3.45	1.47	0.57	90.2	0.95	15.87	169
1	0	69	36.3	20	97	89	94	17.6	1.03	10.83	2.94	6.68	31.6	13.7	0.7	34.9	50	5.8	7.4	436	2.56	22.1	162	2.69	1.26	0.44	83.2	0.43	5.29	102
0	0	67	36.8	20	61	94	103.5	18	1.02	1.06	0.49	3.39	26.4	11.5	1.1	32.9	37.3	14.3	5.97	275	1.41	7.58	37	3.87	0.05	0.27	65	1.25	4.47	142
0	1	87	36.3	22	83	71.3333	63	15.2	1.36	13.67	5.32	2.35	50.5	16.7	2	17.1	34	18	8.06	345	0.86	9.95	101	3.07	24.88	0.15	88.8	0.3	4.05	146
0	1	78	36.3	20	81	133	90	35.6	1.06	1.64	0.53	3.68	35.6	1.05	1.8	34	45	8.9	4.55	530	1.46	7.59	76	2.13	1.3	0.56	65.1	2.05	8.21	149
1	0	74	36.2	22	75	105.333	96	16.4	1.02	1.85	1.87	6.04	32	13.3	1.3	26.5	33.3	9.4	5.62	320	1.15	6.92	69	3.89	13.13	0.44	74	1.46	7.78	214
1	1	67	37.8	36	128	106.667	13	0.91	1.82	23.81	6.75	3.06	40.2	1.77	1	19.8	19.5	10	12.99	239	1.18	9.97	110	1.42	100	0.08	30.2	0.58	0.94	35
1	1	68	36.1	21	71	56.3333	116.6	0.96	1.55	14.03	4.91	5.39	50.9	18.2	0.74	29.89	45	12.9	6.04	232.84	1.18	2.44	52.7	2.13	0.39	0.53	85.7	1.12	12.55	17
1	1	69	37.8	25	106	99.3333	54	14.2	1.34	20.3	6.5	5.27	40.7	16.4	1.4	19.7	28.2	54.4	11.12	290	1.3	18.1	75	2.03	24.41	0.2	96.4	0.15	10.48	11
1	1	65	36.4	17	79	56.6667	31	22.6	2.52	62.54	22.15	3.58	65.9	27	1.4	24.5	34.3	103.9	5.04	760	2.56	17.74	456	1.81	100	0.32	87.8	0.41	6.43	197
0	1	76	36.9	20	92	133	76	16.9	1.2	7.1	4.18	1.97	41.1	15.1	1.9	14.6	28.1	31.6	2.04	119	1.03	4.49	34	2.36	1.21	0.09	89.2	0.6	6.69	262
0	1	74	37.7	20	66	104.667	45.6	0.92	1.41	9.2	3.5	5.83	42	17.1	1.2	22.5	27.1	18.4	6.52	200	0.86	3.86	47	2.49	1.81	0.6	92.9	0.76	20.07	150
0	0	68	36.6	21	71	115.333	114	1.04	1.42	2.14	1.6	1.82	38	17	1.49	22.9	34.2	16.1	6.88	1040	1.71	13.53	71	2.14	0.79	0.88	93.8	1.12	38.46	311
1	1	67	37.3	20	75	96.6667	81.3	15.8	1.07	5.9	2.6	5.4	30	13.7	1.5	24.9	37.7	20.2	5.09	233	0.81	5.17	59	3.33	5.36	0.19	92.7	0.75	13.57	182
1	1	75	36.7	20	102	94	97.5	17.7	1.04	2.2	0.7	3.97	44.5	13.4	1.59	22.8	45	259.5	4.74	234	1.45	4.78	58	5.24	2.54	0.61	69.44	1.22	6.7	67
0	1	86	36	22	112	66.6667	80	0.98	1.16	61.01	14.59	2.87	38.6	1.12	1.2	24.3	30.3	11.5	5.04	216	0.94	5.58	59	2.76	1.37	0.93	90.3	0.56	15.43	161
